# Supplementary material for: The changing epidemiology and long-term outcomes of patients with CRE infections
Source: Antimicrob Steward Healthc Epidemiol. 2026 Apr 20;6(1):e110. doi: 10.1017/ash.2026.10348 (PMC13104517; doi:10.1017/ash.2026.10348)
Supplement: Shah et al. supplementary material [file S2732494X26103489sup001.xlsx]

## Sheet: All isolates
Year Collected	Isolate	Organism	NCBI Accession	ST	ResFinder (percent match, minimum 80)	Kleborate Aquired β-lactamases** (K. pneumoniae only)	KPC Subtype	OmpK35 (K. pneumoniae only)	OmpK36 (K. pneumoniae only)
2011	ENTC0002	E. cloacae complex	SRR34365675	ST93	blaACT-7 (99.6), blaTEM-1B (100)	N/A	KPC negative
2011	ENTC0056	E. cloacae complex	SRR34365667	ST269	blaACT-7 (94.1)	N/A	KPC negative
2011	ENTC0064	E. cloacae complex	SRR34365666	ST1044	blaACT-15 (99.0)	N/A	KPC negative
2011	ENTC0072	E. cloacae complex	SRR34365664	ST50	blaACT-15 (100)	N/A	KPC negative
2011	KAER0016	K. aerogenes	SRR34365870	ST4	blaCTX-M-15 (100), blaOXA-1 (100), blaTEM-1B (100)	N/A	KPC negative
2011	KAER0058	K. aerogenes	SRR34365868	ST389		N/A	KPC negative
2011	KLP00011	K. pneumoniae	SRS951100	ST258	blaKPC-2 (100), blaOXA-9 (99.9)	KPC-2	KPC-2	Mutation	WT
2011	KLP00098	K. pneumoniae	SRS951213	ST258	blaKPC-2 (100), blaOXA-9 (99.9)	KPC-2	KPC-2	Mutation	GD duplication
2011	KLP00257	K. pneumoniae	SRS2000636	ST258	blaKPC-2 (100), blaOXA-9 (99.9)	KPC-2	KPC-2	Mutation	WT
2011	KLPN0108	K. pneumoniae	SRR34365944	ST258	blaKPC-2 (100), blaOXA-9 (99.9), blaSHV-182 (99.9)	KPC-2	KPC-2	Mutation	WT
2011	KLPN0145	K. pneumoniae	SRR34365943	ST258	blaKPC-2 (100), blaOXA-9 (99.9)	KPC-2	KPC-2	Mutation	WT
2011	KLPN0146	K. pneumoniae	SRR34365588	ST258	blaKPC-2 (100), blaOXA-9 (99.9), blaSHV-182 (99.9)	KPC-2	KPC-2	Mutation	GD duplication
2011	KLPN0150	K. pneumoniae	SRR34365690	No Known ST	blaKPC-2 (100), blaOXA-9 (99.9)	KPC-2	KPC-2	Mutation	GD duplication
2011	KLPN0155	K. pneumoniae	SRR34365557	ST258	blaKPC-2 (100), blaOXA-9 (99.9)	KPC-2	KPC-2	Mutation	GD duplication
2011	KLPN0159	K. pneumoniae	SRR34365533	ST258	blaKPC-2 (100), blaOXA-9 (99.9), blaSHV-182 (99.9)	KPC-2	KPC-2	Mutation	GD duplication
2011	KLPN0162	K. pneumoniae	SRR34365639	ST258	blaKPC-2 (100), blaOXA-9 (99.9), blaSHV-182 (99.9)	KPC-2	KPC-2	Mutation	GD duplication
2011	KLPN0167	K. pneumoniae	SRR34365556	ST258	blaKPC-2 (100), blaOXA-9 (99.9)	KPC-2	KPC-2	Mutation	WT
2011	KLPN0171	K. pneumoniae	SRR34365507	ST258	blaKPC-2 (100), blaOXA-9 (99.9), blaSHV-182 (99.9)	KPC-2	KPC-2	Mutation	GD duplication
2011	KLPN0173	K. pneumoniae	SRR34365554	ST258	blaKPC-2 (100), blaOXA-9 (99.9)	KPC-2	KPC-2	Mutation	GD duplication
2011	KLPN0178	K. pneumoniae	SRR34365553	ST258	blaKPC-2 (100), blaOXA-9 (99.9)	KPC-2	KPC-2	Mutation	WT
2011	KLPN0180	K. pneumoniae	SRR34365552	ST258	blaKPC-2 (100), blaOXA-9 (99.9), blaSHV-155 (81.5)	KPC-2	KPC-2	Mutation	WT
2011	KLPN0194	K. pneumoniae	SRR34365824	ST258	blaKPC-3 (100), blaOXA-9 (100)	OXA-9.v1, KPC-3	KPC-3	Mutation	WT
2011	KLPN0198	K. pneumoniae	SRR34365858	ST258	blaKPC-2 (100), blaOXA-9 (99.9)	KPC-2	KPC-2	Mutation	WT
2011	KLPN0209	K. pneumoniae	SRR34365813	ST258	blaKPC-2 (100), blaOXA-9 (99.9), blaSHV-182 (99.9)	KPC-2	KPC-2	Mutation	WT
2011	KLPN0210	K. pneumoniae	SRR34365802	ST258	blaSHV-12 (100)	SHV-12	KPC negative	Mutation	WT
2011	KLPN0211	K. pneumoniae	SRR34365624	ST258	blaKPC-2 (100), blaOXA-9 (99.9), blaSHV-182 (99.9)	KPC-2	KPC-2	Mutation	GD duplication
2011	KLPN0217	K. pneumoniae	SRR34365942	ST258	blaKPC-3 (100), blaSHV-182 (99.9)	KPC-3	KPC-3	Mutation	WT
2011	KLPN0219	K. pneumoniae	SRR34365903	ST258	blaKPC-2 (100), blaOXA-9 (99.9), blaSHV-182 (99.9)	KPC-2	KPC-2	Mutation	WT
2011	KLPN0220	K. pneumoniae	SRR34365892	ST258	blaKPC-2 (100), blaOXA-9 (99.9), blaSHV-182 (99.9)	KPC-2	KPC-2	Mutation	WT
2011	KLPN0268	K. pneumoniae	SRR34365515	ST258	blaKPC-2 (100), blaOXA-9 (99.9)	KPC-2	KPC-2	Mutation	WT
2011	KLPN0271	K. pneumoniae	SRR34365797	ST258	blaKPC-2 (100), blaSHV-182 (99.9)	KPC-2	KPC-2	Mutation	GD duplication
2011	KLPN0288	K. pneumoniae	SRR34365786	ST258	blaKPC-2 (100), blaOXA-9 (99.9), blaSHV-182 (99.9)	KPC-2	KPC-2	Mutation	GD duplication
2011	KLPN0291	K. pneumoniae	SRR34365775	ST258	blaKPC-2 (100), blaSHV-182 (99.9)	KPC-2	KPC-2	Mutation	WT
2011	KLPN0293	K. pneumoniae	SRR34365764	ST258	blaCTX-M-15 (100), blaKPC-2 (100), blaOXA-9 (99.9), blaSHV-159 (92.4)	CTX-M-15, KPC-2	KPC-2	Mutation	WT
2011	KLPN0295	K. pneumoniae	SRR34365753	ST258	blaKPC-2 (100), blaOXA-9 (99.9), blaSHV-182 (99.9), blaTEM-1A (99.9)	TEM-1D.v1^, KPC-2	KPC-2	Mutation	WT
2011	KLPN0421	K. pneumoniae	SRR34365599	ST14	blaKPC-3 (100)	KPC-3	KPC-3	WT	WT
2011	KLPN0447	K. pneumoniae	SRR34365587	ST258	blaKPC-3 (100), blaSHV-12 (100)	SHV-12, KPC-3	KPC-3	Mutation	WT
2011	KLPN0448	K. pneumoniae	SRR34365736	ST258	blaKPC-2 (100), blaOXA-9 (99.9)	KPC-2	KPC-2	Mutation	WT
2011	KLPN0449	K. pneumoniae	SRR34365725	ST258	blaKPC-2 (100), blaOXA-9 (99.9), blaSHV-182 (99.9)	KPC-2	KPC-2	Mutation	GD duplication
2011	KLPN0454	K. pneumoniae	SRR34365582	ST234	blaKPC-2 (100), blaOXA-9 (99.9)	KPC-2	KPC-2	WT	WT
2011	KLPN0455	K. pneumoniae	SRR34365571	ST258	blaKPC-3 (100), blaSHV-155 (99.8)	KPC-3	KPC-3	Mutation	WT
2011	KLPN0457	K. pneumoniae	SRR34365560	ST258	blaKPC-2 (100), blaOXA-9 (99.9), blaSHV-182 (99.9)	KPC-2	KPC-2	Mutation	WT
2011	KLPN0458	K. pneumoniae	SRR34365709	ST258	blaKPC-2 (100), blaOXA-9 (99.9), blaSHV-182 (99.9)	KPC-2	KPC-2	Mutation	GD duplication
2011	KLPN0460	K. pneumoniae	SRR34365698	ST258	blaKPC-2 (100), blaOXA-9 (99.9), blaSHV-182 (99.9)	KPC-2	KPC-2	Mutation	WT
2011	KLPN0464	K. pneumoniae	SRR34365555	ST258	blaKPC-2 (100), blaOXA-9 (99.9), blaSHV-11 (81.2)	KPC-2	KPC-2	Mutation	WT
2011	KLPN0467	K. pneumoniae	SRR34365544	ST258	blaKPC-2 (100), blaOXA-9 (99.9)	KPC-2	KPC-2	Mutation	WT
2011	KLPN0468	K. pneumoniae	SRR34365532	ST258	blaKPC-2 (100), blaOXA-9 (99.9), blaTEM-1A (99.9)	TEM-1D.v1^, KPC-2	KPC-2	Mutation	WT
2011	KLPN0530	K. pneumoniae	SRR34365933	ST258	blaKPC-2 (100), blaOXA-9 (99.9)	KPC-2	KPC-2	Mutation	WT
2011	KLPN0539	K. pneumoniae	SRR34365550	ST258	blaKPC-2 (100), blaOXA-9 (99.9), blaSHV-155 (81.5)	KPC-2	KPC-2	Mutation	GD duplication
2011	KLPN0540	K. pneumoniae	SRR34365922	ST258	blaKPC-2 (100), blaOXA-9 (99.9), blaSHV-182 (99.9)	KPC-2	KPC-2	Mutation	WT
2011	KLPN0541	K. pneumoniae	SRR34365687	ST258	blaKPC-2 (100), blaOXA-9 (99.9), blaSHV-182 (99.9)	KPC-2	KPC-2	Mutation	GD duplication
2011	KLPN0543	K. pneumoniae	SRR34365676	ST258	blaKPC-2 (100), blaOXA-9 (99.9), blaSHV-182 (99.9)	KPC-2	KPC-2	Mutation	WT
2011	KLPN0544	K. pneumoniae	SRR34365665	ST258	blaKPC-2 (100), blaOXA-9 (99.9), blaSHV-182 (99.9)	KPC-2	KPC-2	Mutation	WT
2011	KLPN0545	K. pneumoniae	SRR34365850	ST258	blaKPC-2 (100), blaSHV-182 (99.9)	KPC-2	KPC-2	Mutation	GD duplication
2011	KLPN0546	K. pneumoniae	SRR34365839	ST258	blaOXA-2 (100)	OXA-2	KPC negative	Mutation	TD insertion
2011	KLPN0547	K. pneumoniae	SRR34365660	ST258	blaKPC-2 (100), blaSHV-182 (99.9)	KPC-2	KPC-2	Mutation	GD duplication
2011	KLPN0548	K. pneumoniae	SRR34365649	ST14	blaKPC-2 (100), blaOXA-9 (99.9), blaTEM-1A (99.9)	TEM-1D.v1^, KPC-2	KPC-2	WT	WT
2011	KLPN0550	K. pneumoniae	SRR34365638	ST258	blaKPC-2 (100), blaOXA-9 (99.9), blaSHV-182 (99.9)	KPC-2	KPC-2	Mutation	GD duplication
2011	KLPN0551	K. pneumoniae	SRR34365878	ST258	blaKPC-2 (100), blaOXA-9 (99.9), blaSHV-182 (99.9)	KPC-2	KPC-2	Mutation	GD duplication
2011	KLPN0554	K. pneumoniae	SRR34365867	ST258	blaOXA-9 (100)	OXA-9.v1	KPC negative	Mutation	WT
2011	KLPN0555	K. pneumoniae	SRR34365528	ST258	blaKPC-2 (100), blaOXA-9 (99.9), blaSHV-182 (99.9)	KPC-2	KPC-2	Mutation	GD duplication
2011	KLPN0556	K. pneumoniae	SRR34365517	ST258	blaKPC-2 (100), blaOXA-9 (99.9), blaSHV-155 (81.5)	KPC-2	KPC-2	Mutation	GD duplication
2011	KLPN0559	K. pneumoniae	SRR34365512	ST258	blaKPC-2 (100), blaOXA-9 (99.9), blaSHV-182 (99.9)	KPC-2	KPC-2	Mutation	WT
2011	KLPN0560	K. pneumoniae	SRR34365511	ST2623	None detected	-	KPC negative	WT	Disruption
2011	KLPN0561	K. pneumoniae	SRR34365510	ST258	blaKPC-2 (100), blaOXA-9 (99.9), blaSHV-182 (99.9)	KPC-2	KPC-2	Mutation	GD duplication
2011	KLPN0569	K. pneumoniae	SRR34365509	ST234	blaKPC-2 (100)	KPC-2	KPC-2	WT	WT
2011	KLPN0575	K. pneumoniae	SRR34365549	ST258	blaKPC-2 (100), blaOXA-9 (99.9), blaSHV-155 (81.5)	KPC-2	KPC-2	Mutation	GD duplication
2011	KLPN0580	K. pneumoniae	SRR34365508	ST258	blaKPC-2 (100), blaOXA-9 (99.9), blaSHV-11 (81.2)	KPC-2	KPC-2	Mutation	WT
2011	KLPN0587	K. pneumoniae	SRR34365506	ST258	blaKPC-2 (100), blaSHV-182 (99.9)	KPC-2	KPC-2	Mutation	GD duplication
2011	KLPN0602	K. pneumoniae	SRR34365505	ST258	blaKPC-3 (100), blaOXA-9 (100)	OXA-9.v1, KPC-3	KPC-3	Mutation	WT
2011	KLPN0603	K. pneumoniae	SRR34365504	ST258	blaKPC-2 (100), blaSHV-182 (99.9)	KPC-2	KPC-2	Mutation	Disruption
2011	KLPN0619	K. pneumoniae	SRR34365503	ST258	blaKPC-2 (100), blaOXA-9 (99.9), blaSHV-182 (99.9)	KPC-2	KPC-2	Mutation	GD duplication
2011	KLPN1246	K. pneumoniae	SRR34365777	ST258	blaKPC-3 (100), blaSHV-182 (99.9)	KPC-3	KPC-3	Mutation	WT
2011	SERM0093	Serratia spp.	SRR34365527	No Known ST	blaCTX-M-15 (100), blaOXA-1 (100), blaSRT-2 (98.7)	N/A	KPC negative
2012	ECOL0031	E. coli	SRR34365918	ST131	blaCTX-M-15 (100)	N/A	KPC negative
2012	ECOL0040	E. coli	SRR34365917	ST349	blaCMY-2 (100), blaTEM-1B (100)	N/A	KPC negative
2012	ENTC0022	E. cloacae complex	SRR34365700	ST93	blaACT-7 (99.6), blaCTX-M-15 (100), blaKPC-3 (100), blaOXA-1 (100), blaTEM-1B (96.3)	N/A	KPC-3
2012	ENTC0025	E. cloacae complex	SRR34365674	ST93	blaACT-7 (99.6), blaCTX-M-15 (100), blaOXA-1 (100), blaTEM-1B (100)	N/A	KPC negative
2012	ENTC0027	E. cloacae complex	SRR34365673	ST254	blaACT-7 (99.3), blaKPC-2 (100), blaTEM-1B (100)	N/A	KPC-2
2012	ENTC0033	E. cloacae complex	SRR34365672	ST1288	blaACT-7 (99.5)	N/A	KPC negative
2012	ENTC0074	K. aerogenes	SRR34365663	ST4	blaTEM-1B (99.9)	N/A	KPC negative
2012	ENTC0078	E. bugandensis	SRR34365662	ST1701	blaACT-6 (89.6)	N/A	KPC negative
2012	KAER0035	K. aerogenes	SRR34365869	No Known ST		N/A	KPC negative
2012	KAER0075	K. aerogenes	SRR34365866	ST4	blaTEM-1B (99.9)	N/A	KPC negative
2012	KLP00015	K. pneumoniae	SRS951107	ST258	blaCTX-M-15 (100), blaKPC-2 (100), blaOXA-9 (99.9)	CTX-M-15, KPC-2	KPC-2	Mutation	WT
2012	KLP00019	K. pneumoniae	SRS951113	ST258	blaKPC-2 (100), blaOXA-9 (99.9)	KPC-2	KPC-2	Mutation	WT
2012	KLP00025	K. pneumoniae	SRS951110	ST258	blaCTX-M-15 (100), blaKPC-2 (100), blaOXA-9 (99.9), blaSHV-155 (81.5)	CTX-M-15, KPC-2	KPC-2	Mutation	WT
2012	KLP00038	K. pneumoniae	SRS951121	ST258	blaKPC-2 (100), blaOXA-9 (99.9), blaSHV-11 (81.2), blaTEM-79 (97.7)	KPC-2	KPC-2	Mutation	WT
2012	KLP00043	K. pneumoniae	SRS951168	ST258	blaKPC-2 (100)	KPC-2	KPC-2	Mutation	GD duplication
2012	KLP00045	K. pneumoniae	SRS951126	ST258	blaKPC-2 (100), blaOXA-9 (99.9)	KPC-2	KPC-2	Mutation	WT
2012	KLP00046	K. pneumoniae	SRS951127	ST258	blaKPC-2 (100), blaOXA-9 (99.9), blaSHV-155 (81.5)	KPC-2	KPC-2	Mutation	WT
2012	KLP00048	K. pneumoniae	SRS951128	ST258	blaKPC-2 (100), blaOXA-9 (99.9), blaSHV-182 (99.9)	KPC-2	KPC-2	Mutation	WT
2012	KLP00049	K. pneumoniae	SRS951208	ST258	blaKPC-2 (100), blaSHV-182 (99.9)	KPC-2	KPC-2	Mutation	WT
2012	KLP00260	K. pneumoniae	SRS2000631	ST258	blaKPC-2 (100), blaOXA-9 (99.9), blaSHV-155 (81.5)	KPC-2	KPC-2	Mutation	GD duplication
2012	KLP00265	K. pneumoniae	SRS2000627	ST258	blaCTX-M-15 (100), blaKPC-2 (100), blaOXA-9 (99.9), blaSHV-155 (99.8)	CTX-M-15, KPC-2	KPC-2	Mutation	WT
2012	KLPN0296	K. pneumoniae	SRR34365551	ST258	blaCTX-M-15 (100), blaKPC-2 (100), blaOXA-9 (99.9), blaSHV-155 (81.5)	CTX-M-15, KPC-2	KPC-2	Mutation	WT
2012	KLPN0606	K. pneumoniae	SRR34365548	ST258	blaKPC-2 (100), blaOXA-9 (99.9)	KPC-2	KPC-2	Mutation	GD duplication
2012	KLPN0615	K. pneumoniae	SRR34365547	ST258	blaKPC-2 (100), blaOXA-9 (99.9), blaSHV-182 (99.9)	KPC-2	KPC-2	Mutation	GD duplication
2012	KLPN0620	K. pneumoniae	SRR34365502	ST258	blaKPC-3 (100), blaOXA-9 (100), blaTEM-1A (97.8)	OXA-9.v1, KPC-3	KPC-3	Mutation	WT
2012	KLPN0624	K. pneumoniae	SRR34365546	ST258	blaKPC-2 (100), blaOXA-9 (99.9)	KPC-2	KPC-2	Mutation	WT
2012	KLPN0626	K. pneumoniae	SRR34365829	ST258	blaKPC-2 (100), blaOXA-9 (99.9), blaSHV-182 (99.9)	KPC-2	KPC-2	Mutation	WT
2012	KLPN0628	K. pneumoniae	SRR34365828	ST258	blaKPC-2 (100)	KPC-2	KPC-2	Mutation	WT
2012	KLPN0630	K. pneumoniae	SRR34365545	ST258	blaKPC-2 (100), blaOXA-9 (99.9)	KPC-2	KPC-2	Mutation	WT
2012	KLPN0634	K. pneumoniae	SRR34365543	ST258	blaCTX-M-15 (100), blaKPC-2 (100), blaOXA-9 (99.9)	CTX-M-15, KPC-2	KPC-2	Mutation	WT
2012	KLPN0643	K. pneumoniae	SRR34365542	ST258	blaKPC-2 (100), blaOXA-9 (99.9), blaSHV-155 (81.5)	KPC-2	KPC-2	Mutation	WT
2012	KLPN0645	K. pneumoniae	SRR34365827	ST258	blaKPC-3 (100)	KPC-3	KPC-3	Mutation	WT
2012	KLPN0646	K. pneumoniae	SRR34365826	ST258	blaKPC-2 (100), blaOXA-9 (99.9), blaSHV-182 (99.9)	KPC-2	KPC-2	Mutation	GD duplication
2012	KLPN0647	K. pneumoniae	SRR34365825	ST258	blaSHV-155 (99.8)	-	KPC negative	Mutation	WT
2012	KLPN0653	K. pneumoniae	SRR34365823	ST258	blaKPC-3 (100), blaOXA-9 (100), blaSHV-11 (81.2)	OXA-9.v1, KPC-3	KPC-3	Mutation	WT
2012	KLPN0655	K. pneumoniae	SRR34365822	ST258	blaKPC-2 (100), blaSHV-182 (99.9)	KPC-2	KPC-2	Mutation	GD duplication
2012	KLPN0663	K. pneumoniae	SRR34365821	ST37	blaKPC-2 (100), blaOXA-9 (99.9), blaSHV-89 (99.9)	KPC-2	KPC-2	WT	WT
2012	KLPN0664	K. pneumoniae	SRR34365820	ST258	blaKPC-2 (100), blaOXA-9 (99.9), blaSHV-182 (99.9)	KPC-2	KPC-2	Mutation	GD duplication
2012	KLPN0669	K. pneumoniae	SRR34365541	ST258	blaKPC-2 (100), blaSHV-155 (81.5)	KPC-2	KPC-2	Mutation	GD duplication
2012	KLPN0670	K. pneumoniae	SRR34365819	ST258	blaKPC-3 (100), blaOXA-9 (100), blaSHV-182 (99.9), blaTEM-1A (100)	OXA-9.v1;TEM-1D.v1^, KPC-3	KPC-3	Mutation	WT
2012	KLPN0685	K. pneumoniae	SRR34365540	ST258	blaKPC-2 (100), blaOXA-9 (99.9), blaTEM-79 (97.7)	KPC-2	KPC-2	Mutation	WT
2012	KLPN0692	K. pneumoniae	SRR34365818	ST258	blaCTX-M-15 (100), blaKPC-2 (100), blaOXA-9 (99.9), blaSHV-182 (99.9)	CTX-M-15, KPC-2	KPC-2	Mutation	WT
2012	KLPN0705	K. pneumoniae	SRR34365817	ST258	blaKPC-2 (100), blaOXA-9 (99.9)	KPC-2	KPC-2	Mutation	GD duplication
2012	KLPN0710	K. pneumoniae	SRR34365816	ST258	blaKPC-3 (100)	KPC-3	KPC-3	Mutation	WT
2012	KLPN0719	K. pneumoniae	SRR34365815	ST258	blaCTX-M-15 (100), blaKPC-2 (100), blaOXA-9 (99.9), blaSHV-182 (99.9)	CTX-M-15, KPC-2	KPC-2	Mutation	WT
2012	KLPN0720	K. pneumoniae	SRR34365814	ST258	blaKPC-3 (100), blaOXA-9 (100), blaSHV-182 (99.9)	OXA-9.v1, KPC-3	KPC-3	Mutation	WT
2012	KLPN0725	K. pneumoniae	SRR34365812	ST1084	blaCTX-M-15 (100), blaKPC-2 (100), blaOXA-9 (99.9), blaSHV-182 (99.9)	CTX-M-15, KPC-2	KPC-2	Mutation	WT
2012	KLPN0729	K. pneumoniae	SRR34365811	ST258	blaKPC-2 (100)	KPC-2	KPC-2	Mutation	WT
2012	KLPN0731	K. pneumoniae	SRR34365529	ST258	blaKPC-3 (100), blaOXA-9 (85.2)	KPC-3	KPC-3	Mutation	WT
2012	KLPN0759	K. pneumoniae	SRR34365810	ST258	blaKPC-2 (100), blaOXA-9 (99.9), blaSHV-182 (99.9)	KPC-2	KPC-2	Mutation	WT
2012	KLPN0762	K. pneumoniae	SRR34365809	ST258	blaKPC-2 (100), blaOXA-9 (99.9), blaTEM-1A (99.9)	TEM-1D.v1^, KPC-2	KPC-2	Mutation	WT
2012	KLPN0763	K. pneumoniae	SRR34365539	ST258	blaKPC-2 (100), blaOXA-9 (99.9)	KPC-2	KPC-2	Mutation	GD duplication
2012	KLPN0764	K. pneumoniae	SRR34365538	ST258	blaKPC-3 (100), blaOXA-9 (99.9), blaSHV-182 (99.9)	KPC-3	KPC-3	Mutation	WT
2012	KLPN0781	K. pneumoniae	SRR34365808	ST258	blaKPC-3 (100), blaOXA-9 (100)	OXA-9.v1, KPC-3	KPC-3	Mutation	WT
2012	KLPN0805	K. pneumoniae	SRR34365807	ST307	blaCTX-M-15 (100), blaSHV-100 (85.4)	CTX-M-15	KPC negative	Mutation	GD duplication
2012	KLPN0807	K. pneumoniae	SRR34365806	ST258	blaKPC-2 (100), blaOXA-9 (99.9)	KPC-2	KPC-2	Mutation	GD duplication
2012	KLPN0809	K. pneumoniae	SRR34365805	ST111	blaKPC-2 (100), blaTEM-1A (100)	TEM-1D.v1^, KPC-2	KPC-2	WT	WT
2012	KLPN0820	K. pneumoniae	SRR34365537	ST258	blaKPC-2 (100), blaOXA-9 (99.9), blaSHV-155 (92.5), blaTEM-1A (99.9)	TEM-1D.v1^, KPC-2	KPC-2	Mutation	WT
2012	KLPN0830	K. pneumoniae	SRR34365536	ST258	blaKPC-2 (100), blaOXA-9 (99.9)	KPC-2	KPC-2	Mutation	WT
2012	KLPN0846	K. pneumoniae	SRR34365804	ST307	blaCTX-M-15 (100), blaSHV-100 (85.4)	CTX-M-15	KPC negative	Mutation	GD duplication
2012	KLPN0857	K. pneumoniae	SRR34365803	ST258	blaKPC-2 (100), blaOXA-9 (99.9), blaTEM-79 (97.7)	KPC-2	KPC-2	Mutation	WT
2012	KLPN0858	K. pneumoniae	SRR34365634	ST258	blaKPC-2 (100), blaOXA-9 (99.9), blaSHV-182 (99.9)	KPC-2	KPC-2	Mutation	WT
2012	KLPN0864	K. pneumoniae	SRR34365633	ST258	blaKPC-2 (100), blaOXA-9 (99.9), blaSHV-155 (99.8)	KPC-2	KPC-2	Mutation	WT
2012	KLPN0865	K. pneumoniae	SRR34365632	ST258	blaKPC-2 (100)	KPC-2	KPC-2	Mutation	WT
2012	KLPN0867	K. pneumoniae	SRR34365631	ST258	blaKPC-2 (100), blaOXA-9 (99.9)	KPC-2	KPC-2	Mutation	WT
2012	KLPN0895	K. pneumoniae	SRR34365626	ST258	blaKPC-2 (100), blaOXA-9 (99.9), blaSHV-155 (81.5)	KPC-2	KPC-2	Mutation	GD duplication
2012	KLPN0897	K. pneumoniae	SRR34365625	ST258	blaKPC-2 (100), blaOXA-9 (99.9), blaSHV-182 (99.9)	KPC-2	KPC-2	Mutation	GD duplication
2012	KLPN0898	K. pneumoniae	SRR34365623	ST258	blaKPC-2 (100), blaOXA-9 (99.9)	KPC-2	KPC-2	Mutation	GD duplication
2012	SERM0116	Serratia spp.	SRR34365526	No Known ST	blaSRT-2 (96.4)	N/A	KPC negative
2012	SERM0157	Serratia spp.	SRR34365525	No Known ST	blaSRT-2 (98.6)	N/A	KPC negative
2013	ECOL0042	E. coli	SRR34365701	ST131	blaCTX-M-15 (100), blaOXA-1 (100)	N/A	KPC negative
2013	ENTC0037	E. cloacae complex	SRR34365671	ST50	blaACT-15 (100)	N/A	KPC negative
2013	ENTC0038	E. cloacae complex	SRR34365670	ST2543	blaACT-9 (99.0)	N/A	KPC negative
2013	ENTC0041	E. cloacae complex	SRR34365669	ST62	blaACT-7 (99.6), blaKPC-2 (100), blaSHV-189 (99.9), blaTEM-1A (100)	N/A	KPC-2
2013	ENTC0042	E. cloacae complex	SRR34365668	ST171	blaACT-16 (99.4), blaKPC-2 (100), blaSHV-12 (100), blaTEM-1B (100)	N/A	KPC-2
2013	KLP00042	K. pneumoniae	SRS951125	ST258	blaKPC-2 (100), blaOXA-9 (99.9), blaSHV-155 (81.5)	KPC-2	KPC-2	Mutation	WT
2013	KLP00059	K. pneumoniae	SRS951209	ST258	blaKPC-2 (100), blaOXA-9 (99.9), blaSHV-155 (81.5)	KPC-2	KPC-2	Mutation	WT
2013	KLP00063	K. pneumoniae	SRS951207	ST258	blaKPC-2 (100), blaOXA-9 (99.9), blaSHV-155 (81.5), blaTEM-1A (99.9)	TEM-1D.v1^, KPC-2	KPC-2	Mutation	WT
2013	KLP00089	K. pneumoniae	SRS951210	ST258	blaKPC-2 (100), blaOXA-9 (99.9), blaSHV-11 (81.2)	KPC-2	KPC-2	Mutation	WT
2013	KLPN0364	K. pneumoniae	SRR34365610	ST1190	blaCTX-M-2 (100), blaOXA-2 (100), blaSHV-100 (85.4), blaTEM-1B (100)	OXA-2;TEM-1D.v1^, CTX-M-2	KPC negative	WT	WT
2013	KLPN0873	K. pneumoniae	SRR34365535	ST258	blaKPC-2 (100), blaOXA-9 (99.9)	KPC-2	KPC-2	Mutation	WT
2013	KLPN0877	K. pneumoniae	SRR34365630	ST258	blaKPC-2 (100)	KPC-2	KPC-2	Mutation	GD duplication
2013	KLPN0883	K. pneumoniae	SRR34365534	ST258	blaKPC-2 (100), blaOXA-9 (99.9)	KPC-2	KPC-2	Mutation	WT
2013	KLPN0889	K. pneumoniae	SRR34365629	ST258	blaCARB-2 (100), blaFOX-5 (100), blaKPC-2 (100), blaOXA-9 (99.9), blaSHV-182 (99.9)	CARB-2.v1^;FOX-5, KPC-2	KPC-2	Mutation	WT
2013	KLPN0890	K. pneumoniae	SRR34365628	ST258	blaKPC-2 (100), blaOXA-9 (99.9), blaSHV-182 (99.9)	KPC-2	KPC-2	Mutation	WT
2013	KLPN0892	K. pneumoniae	SRR34365627	ST258	blaKPC-3 (100), blaOXA-9 (100)	OXA-9.v1, KPC-3	KPC-3	Mutation	WT
2013	KLPN0894	K. pneumoniae	SRR34365531	ST76	blaSHV-164 (99.8)	-	KPC negative	WT	Disruption
2013	KLPN0905	K. pneumoniae	SRR34365622	ST258	blaKPC-3 (100), blaOXA-9 (100)	OXA-9.v1, KPC-3	KPC-3	Mutation	WT
2013	KLPN0907	K. pneumoniae	SRR34365530	ST258	blaKPC-2 (100)	KPC-2	KPC-2	Mutation	WT
2013	KLPN0912	K. pneumoniae	SRR34365621	ST258	blaKPC-2 (100), blaOXA-9 (99.9)	KPC-2	KPC-2	Mutation	WT
2013	KLPN0923	K. pneumoniae	SRR34365941	ST258	blaKPC-3 (100), blaOXA-9 (99.9)	KPC-3	KPC-3	Mutation	WT
2013	KLPN0937	K. pneumoniae	SRR34365940	ST258	blaKPC-2 (100), blaOXA-9 (99.9), blaSHV-155 (81.5)	KPC-2	KPC-2	Mutation	WT
2013	KLPN0949	K. pneumoniae	SRR34365939	ST258	blaKPC-2 (100), blaOXA-9 (99.9), blaSHV-12 (100)	SHV-12, KPC-2	KPC-2	Mutation	WT
2013	KLPN0959	K. pneumoniae	SRR34365938	ST258	blaKPC-3 (100), blaOXA-9 (99.9)	KPC-3	KPC-3	Mutation	WT
2013	KLPN0960	K. pneumoniae	SRR34365620	ST258	blaKPC-3 (100), blaOXA-9 (100)	OXA-9.v1, KPC-3	KPC-3	Mutation	WT
2013	KLPN0963	K. pneumoniae	SRR34365619	ST258	blaKPC-2 (100), blaOXA-9 (99.9)	KPC-2	KPC-2	Mutation	WT
2013	KLPN0967	K. pneumoniae	SRR34365618	ST258	blaKPC-2 (100), blaSHV-182 (99.9)	KPC-2	KPC-2	Mutation	GD duplication
2013	KLPN0969	K. pneumoniae	SRR34365617	ST258	blaKPC-2 (100), blaOXA-9 (99.9), blaSHV-182 (99.9)	KPC-2	KPC-2	Mutation	GD duplication
2013	KLPN0972	K. pneumoniae	SRR34365616	ST258	blaKPC-2 (100), blaOXA-9 (99.9)	KPC-2	KPC-2	Mutation	WT
2013	KLPN0988	K. pneumoniae	SRR34365615	ST17	blaSHV-1 (99.9)	-	KPC negative	Mutation	Disruption
2013	KLPN0992	K. pneumoniae	SRR34365613	ST258	blaKPC-2 (100), blaSHV-182 (99.9)	KPC-2	KPC-2	Mutation	GD duplication
2013	KLPN0998	K. pneumoniae	SRR34365913	ST258	blaKPC-2 (100), blaOXA-9 (99.9), blaSHV-182 (99.9)	KPC-2	KPC-2	Mutation	WT
2013	KLPN1001	K. pneumoniae	SRR34365912	ST258	blaKPC-2 (100), blaOXA-9 (99.9), blaSHV-182 (99.9)	KPC-2	KPC-2	Mutation	GD duplication
2013	KLPN1035	K. pneumoniae	SRR34365907	ST258	blaKPC-2 (100), blaOXA-9 (99.9), blaSHV-182 (99.9)	KPC-2	KPC-2	Mutation	WT
2013	SERM0195	Serratia spp.	SRR34365524	No Known ST	blaSRT-2 (96.9)	N/A	KPC negative
2014	ENTC0084	E. cloacae complex	SRR34365857	ST461	blaACT-7 (99.6), blaLAP-1 (100), blaSHV-40 (81.2), blaTEM-1B (100)	N/A	KPC negative
2014	ENTC0096	E. cloacae complex	SRR34365856	ST162	blaACT-2 (100)	N/A	KPC negative
2014	ENTC0101	E. cloacae complex	SRR34365699	ST171	blaACT-16 (99.4), blaSHV-12 (86.6)	N/A	KPC negative
2014	ENTC0103	E. cloacae complex	SRR34365855	No Known ST	blaACT-14 (99.4), blaOXA-9 (100), blaSHV-12 (100), blaTEM-1A (97.8)	N/A	KPC negative
2014	ENTC0109	E. cloacae complex	SRR34365854	No Known ST	blaACT-4 (95.5)	N/A	KPC negative
2014	ENTC0110	E. cloacae complex	SRR34365697	ST198	blaACT-7 (98.4)	N/A	KPC negative
2014	ENTC0111	E. cloacae complex	SRR34365853	ST113	blaACT-15 (99.7)	N/A	KPC negative
2014	ENTC0112	E. bugandensis	SRR34365852	No Known ST	blaACT-6 (89.4)	N/A	KPC negative
2014	ENTC0117	E. cloacae complex	SRR34365851	ST68	blaACT-16 (98.2)	N/A	KPC negative
2014	ENTC0122	E. cloacae complex	SRR34365849	No Known ST	blaACT-15 (99.7)	N/A	KPC negative
2014	ENTC0125	E. cloacae complex	SRR34365696	ST114	blaACT-16 (99.6), blaKPC-3 (100), blaOXA-9 (100), blaSHV-189 (99.9)	N/A	KPC-3
2014	ENTC0127	E. cloacae complex	SRR34365848	ST133	blaACT-7 (99.6)	N/A	KPC negative
2014	ENTC0146	E. bugandensis	SRR34365847	ST1717	blaACT-6 (89.6)	N/A	KPC negative
2014	ENTC0148	E. cloacae complex	SRR34365846	ST796	blaACT-14 (99.0), blaKPC-3 (100), blaSHV-12 (100)	N/A	KPC-3
2014	KAER0105	K. aerogenes	SRR34365865	ST57	blaTEM-1C (100)	N/A	KPC negative
2014	KLP00101	K. pneumoniae	SRS4548221	ST258	blaKPC-2 (100), blaOXA-9 (99.9), blaSHV-12 (100), blaTEM-1A (99.9)	TEM-1D.v1^, SHV-12, KPC-2	KPC-2	Mutation	WT
2014	KLP00102	K. pneumoniae	SRS4548220	ST258	blaKPC-2 (100), blaOXA-9 (99.9), blaSHV-12 (100)	SHV-12, KPC-2	KPC-2	Mutation	WT
2014	KLP00104	K. pneumoniae	SRS4548219	ST258	blaKPC-2 (100), blaOXA-9 (99.9), blaSHV-12 (100), blaTEM-1A (99.9)	TEM-1D.v1^, SHV-12, KPC-2	KPC-2	Mutation	WT
2014	KLP00105	K. pneumoniae	SRS4548218	ST258	blaKPC-2 (100), blaOXA-9 (99.9), blaSHV-12 (100), blaTEM-1A (99.9)	TEM-1D.v1^, SHV-12, KPC-2	KPC-2	Mutation	WT
2014	KLP00106	K. pneumoniae	SRS4548224	ST258	blaKPC-3 (100), blaOXA-9 (100), blaSHV-182 (99.9)	OXA-9.v1, KPC-3	KPC-3	Mutation	WT
2014	KLP00108	K. pneumoniae	SRS4548225	ST258	blaKPC-2 (100), blaOXA-9 (99.9), blaSHV-12 (100), blaTEM-1A (99.9)	TEM-1D.v1^, SHV-12, KPC-2	KPC-2	Mutation	WT
2014	KLP00109	K. pneumoniae	SRS4548222	ST258	blaKPC-2 (100), blaOXA-9 (99.9), blaSHV-12 (100), blaTEM-1A (99.9)	TEM-1D.v1^, SHV-12, KPC-2	KPC-2	Mutation	WT
2014	KLP00110	K. pneumoniae	SRS4548223	ST258	blaKPC-2 (100), blaOXA-9 (99.9), blaSHV-155 (81.5), blaTEM-1A (99.9)	TEM-1D.v1^, KPC-2	KPC-2	Mutation	WT
2014	KLP00111	K. pneumoniae	SRS4548217	ST258	blaKPC-2 (100), blaSHV-12 (100)	SHV-12, KPC-2	KPC-2	Mutation	WT
2014	KLP00115	K. pneumoniae	SRS4548193	ST258	blaKPC-2 (100), blaOXA-9 (99.9), blaSHV-12 (100), blaTEM-1A (99.9)	TEM-1D.v1^, SHV-12, KPC-2	KPC-2	Mutation	WT
2014	KLPN1003	K. pneumoniae	SRR34365911	ST14	blaSHV-1 (89.3)	-	KPC negative	Mutation	Disruption
2014	KLPN1006	K. pneumoniae	SRR34365937	ST258	blaKPC-3 (100)	KPC-3	KPC-3	Mutation	WT
2014	KLPN1015	K. pneumoniae	SRR34365910	ST258	blaKPC-2 (100), blaOXA-9 (99.9), blaSHV-11 (81.2)	KPC-2	KPC-2	Mutation	WT
2014	KLPN1020	K. pneumoniae	SRR34365909	No Known ST	blaSHV-25 (100)	-	KPC negative	WT	WT
2014	KLPN1024	K. pneumoniae	SRR34365908	ST258	blaKPC-2 (100), blaOXA-9 (99.9)	KPC-2	KPC-2	Mutation	WT
2014	KLPN1036	K. pneumoniae	SRR34365906	No Known ST	blaKPC-3 (100), blaOXA-9 (100), blaSHV-89 (99.8), blaTEM-1A (100)	OXA-9.v1;TEM-1D.v1^, KPC-3	KPC-3	WT	Disruption
2014	KLPN1054	K. pneumoniae	SRR34365905	ST941	blaSHV-11 (99.9)	-	KPC negative	Mutation	WT
2014	KLPN1056	K. pneumoniae	SRR34365904	ST258	blaKPC-2 (100), blaOXA-9 (99.9), blaSHV-182 (99.9)	KPC-2	KPC-2	Mutation	WT
2014	KLPN1062	K. pneumoniae	SRR34365902	ST37	blaDHA-1 (100), blaSHV-110 (99.8), blaTEM-1B (100)	DHA-1;TEM-1D.v1^	KPC negative	WT	WT
2014	KLPN1069	K. pneumoniae	SRR34365901	ST258	blaKPC-2 (100), blaOXA-9 (99.9), blaSHV-182 (99.9)	KPC-2	KPC-2	Mutation	WT
2014	KLPN1078	K. pneumoniae	SRR34365900	ST258	blaSHV-182 (99.9)	-	KPC negative	Mutation	GD duplication
2014	KLPN1086	K. pneumoniae	SRR34365899	ST45	blaKPC-3 (100), blaSHV-154 (86.6)	KPC-3	KPC-3	WT	WT
2014	KLPN1092	K. pneumoniae	SRR34365898	ST37	blaKPC-2 (100), blaOXA-9 (99.9), blaSHV-110 (99.8)	KPC-2	KPC-2	WT	WT
2014	KLPN1099	K. pneumoniae	SRR34365897	ST258	blaKPC-2 (100), blaOXA-9 (99.9)	KPC-2	KPC-2	Mutation	WT
2014	KLPN1103	K. pneumoniae	SRR34365896	ST258	blaKPC-3 (100), blaOXA-9 (100), blaSHV-155 (81.5)	OXA-9.v1, KPC-3	KPC-3	Mutation	WT
2014	KLPN1104	K. pneumoniae	SRR34365895	ST2796	blaSHV-185 (99.7), blaTEM-1B (100)	TEM-1D.v1^	KPC negative	WT	Disruption
2014	KLPN1109	K. pneumoniae	SRR34365894	ST258	blaOXA-9 (99.9)	-	KPC negative	Mutation	WT
2014	KLPN1110	K. pneumoniae	SRR34365893	ST258	None detected	-	KPC negative	Mutation	WT
2014	KLPN1112	K. pneumoniae	SRR34365891	ST258	blaKPC-2 (100), blaOXA-9 (99.9), blaSHV-159 (92.4)	KPC-2	KPC-2	Mutation	GD duplication
2014	KLPN1120	K. pneumoniae	SRR34365890	ST258	blaKPC-2 (100), blaOXA-9 (99.9), blaTEM-1A (99.9)	TEM-1D.v1^, KPC-2	KPC-2	Mutation	WT
2014	KLPN1125	K. pneumoniae	SRR34365889	ST258	blaKPC-2 (100), blaOXA-9 (99.9), blaTEM-1A (99.9)	TEM-1D.v1^, KPC-2	KPC-2	Mutation	WT
2014	KLPN1127	K. pneumoniae	SRR34365888	ST258	blaKPC-2 (100), blaOXA-9 (99.9), blaTEM-1A (99.9)	TEM-1D.v1^, KPC-2	KPC-2	Mutation	WT
2014	KLPN1133	K. pneumoniae	SRR34365887	ST14	blaSHV-1 (100)	-	KPC negative	WT	Disruption
2014	KLPN1142	K. pneumoniae	SRR34365886	ST258	blaKPC-3 (100), blaSHV-182 (99.9)	KPC-3	KPC-3	Mutation	WT
2014	KLPN1143	K. pneumoniae	SRR34365801	ST258	blaKPC-3 (100), blaOXA-9 (100), blaSHV-182 (99.9)	OXA-9.v1, KPC-3	KPC-3	Mutation	WT
2014	KLPN1148	K. pneumoniae	SRR34365799	ST258	blaKPC-2 (100), blaOXA-9 (99.9), blaSHV-182 (99.9), blaTEM-79 (97.7)	KPC-2	KPC-2	Mutation	WT
2014	KLPN1157	K. pneumoniae	SRR34365798	ST258	blaKPC-2 (100), blaOXA-9 (99.9)	KPC-2	KPC-2	Mutation	WT
2015	ECOL0088	E. coli	SRR34365916	ST1858		N/A	KPC negative
2015	ECOL0098	E. coli	SRR34365915	ST405	blaCMY-2 (100), blaCTX-M-15 (100)	N/A	KPC negative
2015	ECOL0104	E. coli	SRR34365914	ST131	blaKPC-2 (100), blaTEM-1B (100)	N/A	KPC-2
2015	ECOL0115	E. coli	SRR34365689	ST393	blaTEM-1B (100)	N/A	KPC negative
2015	ENTC0172	E. roggenkampii	SRR34365845	ST41	blaMIR-3 (100)	N/A	KPC negative
2015	ENTC0176	E. cloacae complex	SRR34365844	ST2652	blaACT-16 (99.1)	N/A	KPC negative
2015	ENTC0197	E. roggenkampii	SRR34365843	ST526	blaMIR-3 (99.4)	N/A	KPC negative
2015	ENTC0198	E. cloacae complex	SRR34365695	ST270	blaACT-16 (96.1), blaCTX-M-15 (100), blaTEM-1A (100)	N/A	KPC negative
2015	ENTC0199	E. cloacae complex	SRR34365842	ST696	blaACT-7 (94.0)	N/A	KPC negative
2015	ENTC0202	E. cloacae complex	SRR34365841	ST68	blaACT-16 (98.2)	N/A	KPC negative
2015	ENTC0205	E. cloacae complex	SRR34365840	ST731	blaACT-9 (97.8)	N/A	KPC negative
2015	ENTC0211	E. cloacae complex	SRR34365838	ST461	blaACT-7 (99.6), blaSHV-12 (100)	N/A	KPC negative
2015	ENTC0222	E. cloacae complex	SRR34365837	No Known ST	blaCMH-3 (98.2)	N/A	KPC negative
2015	ENTC0229	E. cloacae complex	SRR34365836	ST269	blaACT-7 (94.1), blaTEM-1B (100)	N/A	KPC negative
2015	ENTC0250	E. cloacae complex	SRR34365835	ST50	blaACT-15 (100)	N/A	KPC negative
2015	ENTC0272	E. cloacae complex	SRR34365834	ST162	blaACT-2 (100)	N/A	KPC negative
2015	KAER0214	K. aerogenes	SRR34365693	ST4		N/A	KPC negative
2015	KAER0248	K. aerogenes	SRR34365864	ST93		N/A	KPC negative
2015	KAER0253	K. aerogenes	SRR34365863	ST93		N/A	KPC negative
2015	KLP00116	K. pneumoniae	SRS4548191	ST258	blaKPC-3 (100), blaOXA-9 (100), blaSHV-182 (99.9)	OXA-9.v1, KPC-3	KPC-3	Mutation	WT
2015	KLP00128	K. pneumoniae	SRS4548209	ST258	blaKPC-3 (100), blaOXA-9 (100), blaSHV-182 (99.9), blaTEM-1A (97.8)	OXA-9.v1, KPC-3	KPC-3	Mutation	WT
2015	KLP00129	K. pneumoniae	SRS4548206	ST258	blaKPC-3 (100), blaOXA-9 (100), blaSHV-182 (99.9)	OXA-9.v1, KPC-3	KPC-3	Mutation	WT
2015	KLP00130	K. pneumoniae	SRS4548207	ST258	blaKPC-3 (100), blaOXA-9 (100), blaSHV-182 (99.9)	OXA-9.v1, KPC-3	KPC-3	Mutation	WT
2015	KLP00131	K. pneumoniae	SRS4548211	ST258	blaKPC-3 (100), blaOXA-9 (100), blaSHV-182 (99.9)	OXA-9.v1, KPC-3	KPC-3	Mutation	WT
2015	KLP00132	K. pneumoniae	SRS4548214	ST258	blaKPC-3 (100), blaOXA-9 (100), blaSHV-182 (99.9)	OXA-9.v1, KPC-3	KPC-3	Mutation	WT
2015	KLP00133	K. pneumoniae	SRS4548210	ST258	blaKPC-3 (100), blaOXA-9 (100), blaSHV-182 (99.9)	OXA-9.v1, KPC-3	KPC-3	Mutation	WT
2015	KLP00135	K. pneumoniae	SRS4548213	ST258	blaKPC-3 (100), blaOXA-9 (100), blaSHV-182 (99.9), blaTEM-1A (100)	OXA-9.v1;TEM-1D.v1^, KPC-3	KPC-3	Mutation	WT
2015	KLP00136	K. pneumoniae	SRS4548215	ST258	blaKPC-3 (100), blaOXA-9 (100), blaSHV-182 (99.9)	OXA-9.v1, KPC-3	KPC-3	Mutation	WT
2015	KLP00137	K. pneumoniae	SRS4548196	ST258	blaKPC-3 (100), blaOXA-9 (100), blaSHV-182 (99.9)	OXA-9.v1, KPC-3	KPC-3	Mutation	WT
2015	KLP00138	K. pneumoniae	SRS4548195	ST258	blaKPC-3 (100), blaOXA-9 (100), blaSHV-182 (99.9)	OXA-9.v1, KPC-3	KPC-3	Mutation	WT
2015	KLP00140	K. pneumoniae	SRS4548198	ST258	blaKPC-3 (100), blaOXA-9 (100), blaSHV-182 (99.9), blaTEM-1A (100)	OXA-9.v1;TEM-1D.v1^, KPC-3	KPC-3	Mutation	WT
2015	KLPN1144	K. pneumoniae	SRR34365800	ST258	blaKPC-3 (100), blaOXA-9 (100), blaSHV-182 (99.9)	OXA-9.v1, KPC-3	KPC-3	Mutation	WT
2015	KLPN1166	K. pneumoniae	SRR34365796	ST258	blaKPC-2 (100), blaOXA-9 (99.9), blaTEM-79 (97.7)	KPC-2	KPC-2	Mutation	WT
2015	KLPN1168	K. pneumoniae	SRR34365795	ST258	blaKPC-3 (100), blaOXA-9 (100), blaSHV-182 (99.9)	OXA-9.v1, KPC-3	KPC-3	Mutation	WT
2015	KLPN1176	K. pneumoniae	SRR34365794	ST258	blaKPC-3 (100), blaOXA-9 (100), blaSHV-182 (99.9)	OXA-9.v1, KPC-3	KPC-3	Mutation	WT
2015	KLPN1179	K. pneumoniae	SRR34365793	ST258	blaKPC-3 (100), blaOXA-9 (100), blaSHV-182 (99.9)	OXA-9.v1, KPC-3	KPC-3	Mutation	WT
2015	KLPN1181	K. pneumoniae	SRR34365792	ST258	blaKPC-3 (100), blaOXA-9 (100), blaSHV-182 (99.9)	OXA-9.v1, KPC-3	KPC-3	Mutation	WT
2015	KLPN1184	K. pneumoniae	SRR34365791	ST258	blaKPC-2 (100), blaOXA-9 (99.9), blaSHV-182 (99.9), blaTEM-1A (99.9)	TEM-1D.v1^, KPC-2	KPC-2	Mutation	WT
2015	KLPN1189	K. pneumoniae	SRR34365790	ST258	blaKPC-3 (100), blaOXA-9 (100), blaSHV-182 (99.9)	OXA-9.v1, KPC-3	KPC-3	Mutation	WT
2015	KLPN1190	K. pneumoniae	SRR34365789	ST258	blaKPC-2 (100), blaOXA-9 (99.9), blaSHV-182 (99.9)	KPC-2	KPC-2	Mutation	WT
2015	KLPN1193	K. pneumoniae	SRR34365788	ST258	blaKPC-2 (100), blaOXA-9 (99.9), blaSHV-11 (81.2), blaTEM-1A (99.9)	TEM-1D.v1^, KPC-2	KPC-2	Mutation	WT
2015	KLPN1200	K. pneumoniae	SRR34365787	ST258	blaKPC-3 (100), blaOXA-9 (100), blaSHV-182 (99.9), blaTEM-1A (97.8)	OXA-9.v1, KPC-3	KPC-3	Mutation	WT
2015	KLPN1201	K. pneumoniae	SRR34365785	ST258	blaKPC-3 (100), blaOXA-9 (100), blaSHV-182 (99.9)	OXA-9.v1, KPC-3	KPC-3	Mutation	WT
2015	KLPN1208	K. pneumoniae	SRR34365784	ST258	blaKPC-2 (100), blaOXA-9 (99.9)	KPC-2	KPC-2	Mutation	GD duplication
2015	KLPN1225	K. pneumoniae	SRR34365783	ST258	blaKPC-3 (100), blaOXA-9 (100), blaSHV-182 (99.9)	OXA-9.v1, KPC-3	KPC-3	Mutation	WT
2015	KLPN1227	K. pneumoniae	SRR34365782	ST258	blaKPC-2 (100), blaOXA-9 (99.9), blaTEM-79 (97.7)	KPC-2	KPC-2	Mutation	WT
2015	KLPN1228	K. pneumoniae	SRR34365781	ST258	blaKPC-3 (100), blaOXA-9 (100), blaSHV-182 (99.9)	OXA-9.v1, KPC-3	KPC-3	Mutation	WT
2015	KLPN1230	K. pneumoniae	SRR34365780	ST258	blaKPC-2 (100), blaOXA-9 (99.9), blaSHV-182 (99.9)	KPC-2	KPC-2	Mutation	WT
2015	KLPN1240	K. pneumoniae	SRR34365779	ST258	blaKPC-3 (100), blaOXA-9 (100), blaSHV-182 (99.9)	OXA-9.v1, KPC-3	KPC-3	Mutation	WT
2015	KLPN1241	K. pneumoniae	SRR34365778	ST258	blaKPC-2 (100), blaOXA-9 (99.9), blaSHV-155 (81.5)	KPC-2	KPC-2	Mutation	WT
2015	KLPN1252	K. pneumoniae	SRR34365776	ST656	blaCTX-M-15 (81.7), blaOXA-1 (100), blaTEM-1B (100)	OXA-1;TEM-1D.v1^	KPC negative	Mutation	Disruption
2015	KLPN1263	K. pneumoniae	SRR34365774	ST258	blaKPC-3 (100), blaOXA-9 (100), blaSHV-182 (99.9)	OXA-9.v1, KPC-3	KPC-3	Mutation	WT
2015	KLPN1267	K. pneumoniae	SRR34365773	ST258	blaKPC-3 (100), blaOXA-9 (100), blaSHV-182 (99.9)	OXA-9.v1, KPC-3	KPC-3	Mutation	WT
2015	KLPN1311	K. pneumoniae	SRR34365772	ST258	blaKPC-3 (100), blaOXA-9 (100), blaSHV-182 (99.9)	OXA-9.v1, KPC-3	KPC-3	Mutation	WT
2015	KLPN1317	K. pneumoniae	SRR34365771	ST45	blaKPC-38 (92.2), blaSHV-189 (86.5), blaTEM-1A (100)	TEM-1D.v1^, KPC-19?	Other KPC	WT	WT
2015	KLPN1320	K. pneumoniae	SRR34365770	ST258	blaKPC-3 (100), blaOXA-9 (100), blaSHV-182 (99.9)	OXA-9.v1, KPC-3	KPC-3	Mutation	WT
2015	KLPN1321	K. pneumoniae	SRR34365769	ST258	blaKPC-3 (100), blaOXA-9 (100), blaSHV-182 (99.9)	OXA-9.v1, KPC-3	KPC-3	Mutation	WT
2015	KLPN1325	K. pneumoniae	SRR34365768	ST258	blaKPC-3 (100), blaOXA-9 (100), blaSHV-182 (99.9)	OXA-9.v1, KPC-3	KPC-3	Mutation	WT
2015	KLPN1326	K. pneumoniae	SRR34365767	ST258	blaKPC-3 (100), blaOXA-9 (100), blaSHV-182 (99.9)	OXA-9.v1, KPC-3	KPC-3	Mutation	WT
2015	KLPN1328	K. pneumoniae	SRR34365766	ST258	blaKPC-3 (100), blaOXA-9 (100), blaSHV-182 (99.9)	OXA-9.v1, KPC-3	KPC-3	Mutation	WT
2015	KLPN1365	K. pneumoniae	SRR34365765	ST258	blaKPC-2 (100)	KPC-2	KPC-2	Mutation	WT
2015	KLPN1375	K. pneumoniae	SRR34365763	ST258	blaKPC-3 (100), blaOXA-9 (100), blaSHV-182 (99.9), blaTEM-1A (100)	OXA-9.v1;TEM-1D.v1^, KPC-3	KPC-3	Mutation	WT
2015	KLPN1379	K. pneumoniae	SRR34365762	ST258	blaKPC-3 (100), blaOXA-9 (100), blaSHV-182 (99.9)	OXA-9.v1, KPC-3	KPC-3	Mutation	WT
2015	KLPN1382	K. pneumoniae	SRR34365761	No Known ST	blaSHV-61 (100), blaTEM-1B (100)	TEM-1D.v1^, -	KPC negative	WT	Disruption
2015	KLPN1383	K. pneumoniae	SRR34365760	ST258	blaKPC-2 (100), blaOXA-9 (99.9)	KPC-2	KPC-2	Mutation	GD duplication
2015	KLPN1387	K. pneumoniae	SRR34365759	ST258	blaKPC-3 (100), blaOXA-9 (100), blaSHV-182 (99.9), blaTEM-1A (97.8)	OXA-9.v1, KPC-3	KPC-3	Mutation	WT
2015	KLPN1405	K. pneumoniae	SRR34365936	ST258	blaKPC-3 (100), blaOXA-9 (100), blaSHV-155 (81.5), blaTEM-1A (99.9)	OXA-9.v1;TEM-150*, KPC-3	KPC-3	Mutation	WT
2015	KLPN1420	K. pneumoniae	SRR34365758	ST258	blaKPC-3 (100), blaOXA-9 (100), blaSHV-182 (99.9), blaTEM-1A (100)	OXA-9.v1;TEM-1D.v1^, KPC-3	KPC-3	Mutation	WT
2015	KLPN1421	K. pneumoniae	SRR34365514	ST258	blaKPC-3 (100), blaOXA-9 (100), blaSHV-182 (99.9)	OXA-9.v1, KPC-3	KPC-3	Mutation	WT
2015	KLPN1424	K. pneumoniae	SRR34365757	ST258	blaKPC-2 (100), blaOXA-9 (99.9)	KPC-2	KPC-2	Mutation	WT
2015	KLPN1430	K. pneumoniae	SRR34365756	ST258	blaKPC-2 (100), blaOXA-9 (99.9), blaSHV-155 (81.5)	KPC-2	KPC-2	Mutation	WT
2015	KLPN1454	K. pneumoniae	SRR34365754	ST258	blaKPC-3 (100), blaOXA-9 (100)	OXA-9.v1, KPC-3	KPC-3	Mutation	WT
2015	SERM0260	Serratia spp.	SRR34365523	No Known ST	blaCTX-M-2 (100), blaOXA-2 (100), blaSRT-2 (99.6), blaTEM-1B (100)	N/A	KPC negative
2016	ECOL0131	E. coli	SRR34365688	ST131	blaCTX-M-15 (100), blaOXA-1 (100)	N/A	KPC negative
2016	ECOL0165	E. coli	SRR34365686	ST127	blaKPC-3 (100)	N/A	KPC-3
2016	ECOL0170	E. coli	SRR34365685	ST131	blaTEM-1B (100)	N/A	KPC negative
2016	ECOL0174	E. coli	SRR34365921	ST405	blaCTX-M-15 (100), blaOXA-1 (100)	N/A	KPC negative
2016	ENTC0283	E. cloacae complex	SRR34365833	ST114	blaACT-16 (99.6)	N/A	KPC negative
2016	ENTC0295	E. cloacae complex	SRR34365832	ST78	blaACT-5 (99.0)	N/A	KPC negative
2016	ENTC0350	E. cloacae complex	SRR34365831	No Known ST	blaACT-7 (98.4)	N/A	KPC negative
2016	KAER0277	K. aerogenes	SRR34365862	ST93		N/A	KPC negative
2016	KAER0300	K. aerogenes	SRR34365861	ST210		N/A	KPC negative
2016	KLP00117	K. pneumoniae	SRR8798065	ST258	blaKPC-3 (100), blaOXA-9 (100), blaSHV-182 (99.9)	OXA-9.v1, KPC-3	KPC-3	Mutation	WT
2016	KLP00119	K. pneumoniae	SRR8798066	ST258	blaKPC-3 (100), blaOXA-9 (100), blaSHV-182 (99.9)	OXA-9.v1, KPC-3	KPC-3	Mutation	WT
2016	KLP00120	K. pneumoniae	SRR8798067	ST258	blaKPC-3 (100), blaOXA-9 (100), blaSHV-182 (99.9)	OXA-9.v1, KPC-3	KPC-3	Mutation	WT
2016	KLP00122	K. pneumoniae	SRR8798069	ST258	blaKPC-3 (100), blaOXA-9 (100), blaSHV-182 (99.9)	OXA-9.v1, KPC-3	KPC-3	Mutation	WT
2016	KLP00124	K. pneumoniae	SRR8798070	ST258	blaKPC-3 (100), blaOXA-9 (100), blaSHV-182 (99.9)	OXA-9.v1, KPC-3	KPC-3	Mutation	WT
2016	KLP00142	K. pneumoniae	SRS4548201	ST258	blaKPC-3 (100), blaOXA-9 (100), blaSHV-182 (99.9)	OXA-9.v1, KPC-3	KPC-3	Mutation	WT
2016	KLP00144	K. pneumoniae	SRR8798057	ST258	blaKPC-3 (100), blaOXA-9 (100), blaSHV-182 (99.9)	OXA-9.v1, KPC-3	KPC-3	Mutation	WT
2016	KLP00148	K. pneumoniae	SRR8798053	ST258	blaKPC-3 (100), blaOXA-9 (100), blaSHV-182 (99.9)	OXA-9.v1, KPC-3	KPC-3	Mutation	WT
2016	KLP00151	K. pneumoniae	SRR8798030	ST258	blaKPC-3 (100), blaOXA-9 (100), blaSHV-182 (99.9)	OXA-9.v1, KPC-3	KPC-3	Mutation	Disruption
2016	KLP00153	K. pneumoniae	SRR8798072	ST258	blaKPC-3 (100), blaOXA-9 (100), blaSHV-182 (99.9)	OXA-9.v1, KPC-3	KPC-3	Mutation	WT
2016	KLP00154	K. pneumoniae	SRR8798051	ST258	blaKPC-3 (100), blaOXA-9 (100)	OXA-9.v1, KPC-3	KPC-3	Mutation	WT
2016	KLP00155	K. pneumoniae	SRR8199029	ST258	blaKPC-2 (100), blaOXA-9 (99.9), blaSHV-182 (99.9)	KPC-2	KPC-2	Mutation	WT
2016	KLP00156	K. pneumoniae	SRR8199432	ST258	blaKPC-8 (100), blaOXA-9 (100), blaSHV-182 (99.9)	OXA-9.v1, KPC-8	Other KPC	Mutation	WT
2016	KLP00157	K. pneumoniae	SRR8199433	ST258	blaKPC-3 (100), blaOXA-9 (100), blaSHV-182 (99.9)	OXA-9.v1, KPC-3	KPC-3	Mutation	WT
2016	KLP00158	K. pneumoniae	SRR8198930	ST258	blaKPC-2 (100), blaOXA-9 (99.9), blaSHV-182 (99.9)	KPC-2	KPC-2	Mutation	WT
2016	KLP00159	K. pneumoniae	SRR8199435	ST1373	blaKPC-3 (100), blaSHV-89 (99.9)	KPC-3	KPC-3	WT	WT
2016	KLPN1438	K. pneumoniae	SRR34365513	ST258	blaKPC-3 (100), blaOXA-9 (100), blaSHV-182 (99.9), blaTEM-1A (100)	OXA-9.v1;TEM-1D.v1^, KPC-3	KPC-3	Mutation	WT
2016	KLPN1439	K. pneumoniae	SRR34365755	ST258	blaKPC-3 (100), blaOXA-9 (100), blaSHV-182 (99.9)	OXA-9.v1, KPC-3	KPC-3	Mutation	WT
2016	KLPN1455	K. pneumoniae	SRR34365752	ST258	blaKPC-3 (100), blaOXA-9 (100), blaSHV-182 (99.9), blaTEM-1A (100)	OXA-9.v1;TEM-1D.v1^, KPC-3	KPC-3	Mutation	WT
2016	KLPN1467	K. pneumoniae	SRR34365751	ST1083	blaSHV-110 (99.8)	-	KPC negative	WT	WT
2016	KLPN1475	K. pneumoniae	SRR34365750	ST405	blaCTX-M-15 (100), blaOXA-1 (100), blaSHV-76 (99.9), blaTEM-1B (100)	OXA-1;TEM-1D.v1^, CTX-M-15	KPC negative	WT	WT
2016	KLPN1497	K. pneumoniae	SRR34365749	ST258	blaKPC-2 (100), blaOXA-9 (99.9)	KPC-2	KPC-2	Mutation	WT
2016	KLPN1515	K. pneumoniae	SRR34365748	ST258	blaKPC-3 (100), blaOXA-9 (100), blaSHV-182 (99.9)	OXA-9.v1, KPC-3	KPC-3	Mutation	WT
2016	KLPN1516	K. pneumoniae	SRR34365935	ST258	blaKPC-3 (100), blaOXA-9 (100), blaSHV-182 (99.9)	OXA-9.v1, KPC-3	KPC-3	Mutation	WT
2016	KLPN1517	K. pneumoniae	SRR34365747	ST258	blaKPC-3 (100), blaOXA-9 (100), blaSHV-182 (99.9), blaTEM-1A (100)	OXA-9.v1;TEM-1D.v1^, KPC-3	KPC-3	Mutation	WT
2016	KLPN1519	K. pneumoniae	SRR34365746	ST258	blaKPC-3 (100), blaOXA-9 (100), blaSHV-182 (99.9)	OXA-9.v1, KPC-3	KPC-3	Mutation	WT
2016	KLPN1536	K. pneumoniae	SRR34365614	ST258	blaKPC-3 (100), blaOXA-9 (100), blaSHV-182 (99.9)	OXA-9.v1, KPC-3	KPC-3	Mutation	WT
2016	KLPN1545	K. pneumoniae	SRR34365934	ST258	blaKPC-3 (100), blaOXA-9 (100), blaSHV-182 (99.9)	OXA-9.v1, KPC-3	KPC-3	Mutation	WT
2016	KLPN1548	K. pneumoniae	SRR34365612	ST258	blaKPC-3 (100), blaOXA-9 (100), blaSHV-182 (99.9)	OXA-9.v1, KPC-3	KPC-3	Mutation	WT
2016	KLPN1559	K. pneumoniae	SRR34365611	ST258	blaKPC-2 (100), blaOXA-9 (99.9), blaSHV-182 (99.9)	KPC-2	KPC-2	Mutation	WT
2016	KLPN1565	K. pneumoniae	SRR34365932	ST14	blaCTX-M-15 (100), blaNDM-1 (100), blaOXA-1 (100), blaOXA-9 (100), blaTEM-1A (97.8)	OXA-1;OXA-9.v1, CTX-M-15, NDM-1	KPC negative	WT	GD duplication
2016	KLPN1574	K. pneumoniae	SRR34365609	ST258	blaKPC-3 (100), blaOXA-9 (100), blaSHV-182 (99.9)	OXA-9.v1, KPC-3	KPC-3	Mutation	WT
2016	KLPN1576	K. pneumoniae	SRR34365608	ST3050	blaKPC-3 (100), blaOXA-9 (100), blaSHV-100 (85.3), blaTEM-1A (100)	OXA-9.v1;TEM-1D.v1^, KPC-3	KPC-3	WT	WT
2016	KLPN1578	K. pneumoniae	SRR34365607	ST258	blaKPC-3 (100), blaOXA-9 (100), blaSHV-182 (99.9)	OXA-9.v1, KPC-3	KPC-3	Mutation	WT
2016	KLPN1579	K. pneumoniae	SRR34365606	ST258	blaKPC-3 (100), blaOXA-9 (100), blaSHV-182 (99.9), blaTEM-1A (100)	OXA-9.v1;TEM-1D.v1^, KPC-3	KPC-3	Mutation	WT
2016	KLPN1587	K. pneumoniae	SRR34365605	ST258	blaKPC-3 (100), blaOXA-9 (100), blaSHV-182 (99.9)	OXA-9.v1, KPC-3	KPC-3	Mutation	WT
2016	KLPN1588	K. pneumoniae	SRR34365604	ST258	blaKPC-3 (100), blaOXA-9 (100), blaSHV-182 (99.9), blaTEM-1A (100)	OXA-9.v1;TEM-1D.v1^, KPC-3	KPC-3	Mutation	WT
2016	KLPN1591	K. pneumoniae	SRR34365603	ST258	blaKPC-3 (100), blaOXA-9 (100), blaSHV-182 (99.9)	OXA-9.v1, KPC-3	KPC-3	Mutation	WT
2016	KLPN1593	K. pneumoniae	SRR34365602	ST258	blaKPC-3 (100), blaOXA-9 (100), blaSHV-182 (99.9)	OXA-9.v1, KPC-3	KPC-3	Mutation	WT
2016	KLPN1594	K. pneumoniae	SRR34365931	ST258	blaKPC-3 (100), blaOXA-9 (100), blaSHV-182 (99.9)	OXA-9.v1, KPC-3	KPC-3	Mutation	WT
2016	KLPN1607	K. pneumoniae	SRR34365930	ST258	blaKPC-3 (100), blaOXA-9 (100), blaSHV-182 (99.9)	OXA-9.v1, KPC-3	KPC-3	Mutation	WT
2016	KLPN1620	K. pneumoniae	SRR34365601	ST258	blaKPC-8 (100), blaOXA-9 (100), blaSHV-182 (99.9)	OXA-9.v1, KPC-8	Other KPC	Mutation	WT
2016	KLPN1623	K. pneumoniae	SRR34365600	ST258	blaKPC-3 (100), blaOXA-9 (100), blaSHV-182 (99.9)	OXA-9.v1, KPC-3	KPC-3	Mutation	WT
2016	KLPN1624	K. pneumoniae	SRR34365598	ST258	blaKPC-3 (100), blaOXA-9 (100), blaSHV-182 (99.9)	OXA-9.v1, KPC-3	KPC-3	Mutation	Disruption
2016	KLPN1625	K. pneumoniae	SRR34365597	ST258	blaKPC-3 (100), blaOXA-9 (100), blaSHV-182 (99.9)	OXA-9.v1, KPC-3	KPC-3	Mutation	WT
2016	KLPN1627	K. pneumoniae	SRR34365596	ST258	blaKPC-3 (100), blaOXA-9 (100), blaSHV-182 (99.9)	OXA-9.v1, KPC-3	KPC-3	Mutation	WT
2016	KLPN1629	K. pneumoniae	SRR34365595	ST258	blaKPC-3 (100), blaOXA-9 (100), blaSHV-182 (99.9)	OXA-9.v1, KPC-3	KPC-3	Mutation	WT
2016	KLPN1644	K. pneumoniae	SRR34365594	ST258	blaKPC-3 (100), blaOXA-9 (100), blaSHV-182 (99.9)	OXA-9.v1, KPC-3	KPC-3	Mutation	WT
2016	KLPN1649	K. pneumoniae	SRR34365593	ST45	blaSHV-1 (100)	-	KPC negative	WT	Disruption
2016	KLPN1650	K. pneumoniae	SRR34365592	ST258	blaKPC-3 (100), blaOXA-9 (100), blaSHV-182 (99.9)	OXA-9.v1, KPC-3	KPC-3	Mutation	WT
2016	KLPN1659	K. pneumoniae	SRR34365591	ST258	blaKPC-3 (100), blaOXA-9 (100), blaSHV-182 (99.9)	OXA-9.v1, KPC-3	KPC-3	Mutation	WT
2016	KLPN1660	K. pneumoniae	SRR34365590	ST258	blaKPC-3 (100), blaOXA-9 (100), blaSHV-182 (99.9)	OXA-9.v1, KPC-3	KPC-3	Mutation	WT
2016	KLPN1661	K. pneumoniae	SRR34365589	ST258	blaKPC-3 (100), blaOXA-9 (100), blaSHV-182 (99.9), blaTEM-1A (97.8)	OXA-9.v1, KPC-3	KPC-3	Mutation	WT
2016	KLPN1674	K. pneumoniae	SRR34365586	ST38	blaOXA-1 (100), blaSHV-155 (88.7), blaTEM-1B (100)	OXA-1;TEM-1D.v1^	KPC negative	Mutation	Disruption
2016	KLPN1684	K. pneumoniae	SRR34365745	ST258	blaKPC-3 (100), blaOXA-9 (100)	OXA-9.v1, KPC-3	KPC-3	Mutation	WT
2016	KLPN1688	K. pneumoniae	SRR34365744	ST258	blaKPC-40 (99.9), blaOXA-9 (100), blaSHV-182 (99.9)	OXA-9.v1, KPC-25*	Other KPC	Mutation	WT
2016	KLPN1692	K. pneumoniae	SRR34365929	ST258	blaKPC-3 (100), blaOXA-9 (100), blaSHV-182 (99.9)	OXA-9.v1, KPC-3	KPC-3	Mutation	WT
2016	KLPN1694	K. pneumoniae	SRR34365928	ST258	blaKPC-3 (100), blaOXA-9 (100), blaSHV-182 (99.9)	OXA-9.v1, KPC-3	KPC-3	Mutation	WT
2016	KLPN1695	K. pneumoniae	SRR34365742	ST258	blaKPC-2 (100), blaOXA-9 (99.9), blaSHV-182 (99.9)	KPC-2	KPC-2	Mutation	WT
2016	KLPN1704	K. pneumoniae	SRR34365741	ST258	blaKPC-3 (100), blaOXA-9 (100), blaSHV-182 (99.9)	OXA-9.v1, KPC-3	KPC-3	Mutation	WT
2016	KLPN1708	K. pneumoniae	SRR34365740	ST258	blaKPC-3 (100), blaOXA-9 (100), blaSHV-182 (99.9)	OXA-9.v1, KPC-3	KPC-3	Mutation	WT
2016	KLPN1726	K. pneumoniae	SRR34365739	ST258	blaCTX-M-27 (100), blaKPC-3 (100), blaOXA-9 (100), blaSHV-182 (99.9)	OXA-9.v1, CTX-M-27, KPC-3	KPC-3	Mutation	WT
2016	KLPN1729	K. pneumoniae	SRR34365738	ST258	blaKPC-3 (100), blaOXA-9 (100), blaSHV-182 (99.9)	OXA-9.v1, KPC-3	KPC-3	Mutation	WT
2016	KLPN1731	K. pneumoniae	SRR34365737	ST258	blaKPC-2 (100), blaOXA-9 (99.9), blaSHV-182 (99.9)	KPC-2	KPC-2	Mutation	WT
2016	KLPN1741	K. pneumoniae	SRR34365735	ST258	blaKPC-3 (100), blaOXA-9 (100)	OXA-9.v1, KPC-3	KPC-3	Mutation	WT
2016	KLPN1748	K. pneumoniae	SRR34365734	ST258	blaKPC-2 (100), blaOXA-9 (99.9), blaSHV-182 (99.9)	KPC-2	KPC-2	Mutation	WT
2016	KLPN1766	K. pneumoniae	SRR34365927	ST258	blaKPC-3 (100), blaOXA-9 (100), blaSHV-182 (99.9)	OXA-9.v1, KPC-3	KPC-3	Mutation	WT
2016	SERM0303	Serratia spp.	SRR34365522	No Known ST	blaSRT-1 (96.2)	N/A	KPC negative
2016	SERM0315	Serratia spp.	SRR34365521	No Known ST	blaSME-3 (99.9), blaSRT-2 (100)	N/A	KPC negative
2017	EC00660	E. coli	SRR7296752	ST141		N/A	KPC negative
2017	EC00678	E. coli	SRR7296903	ST69	blaKPC-2 (100), blaOXA-9 (99.9), blaTEM-1A (99.9)	N/A	KPC-2
2017	ECOL0208	E. coli	SRR34365920	ST131	blaCTX-M-15 (100), blaOXA-1 (100)	N/A	KPC negative
2017	ECOL0224	E. coli	SRR34365684	ST404	blaTEM-1B (100)	N/A	KPC negative
2017	ECOL0257	E. coli	SRR34365683	ST131	blaCTX-M-15 (100)	N/A	KPC negative
2017	ECOL0289	E. coli	SRR34365682	ST131	blaTEM-1B (100)	N/A	KPC negative
2017	ECOL0297	E. coli	SRR34365681	ST131	blaCTX-M-15 (100), blaTEM-1B (100)	N/A	KPC negative
2017	ENTC0383	E. cloacae complex	SRR34365830	ST731	blaACT-9 (99.6)	N/A	KPC negative
2017	ENTC0385	E. cloacae complex	SRR34365924	ST456	blaCMH-3 (97.6), blaDHA-1 (100), blaOXA-1 (100), blaTEM-1B (100)	N/A	KPC negative
2017	ENTC0388	E. cloacae complex	SRR34365661	ST729	blaACT-14 (99.0)	N/A	KPC negative
2017	ENTC0398	E. cloacae complex	SRR34365659	ST102	blaACT-5 (99.2), blaKPC-2 (100), blaSHV-12 (100), blaTEM-1B (100)	N/A	KPC-2
2017	ENTC0407	E. roggenkampii	SRR34365658	ST466	blaMIR-6 (99.2), blaTEM-1B (100)	N/A	KPC negative
2017	ENTC0417	E. cloacae complex	SRR34365657	ST91	blaACT-15 (99.7), blaCTX-M-15 (100), blaOXA-1 (100), blaTEM-1B (100)	N/A	KPC negative
2017	ENTC0463	E. cloacae complex	SRR34365919	ST1160	blaACT-16 (96.3)	N/A	KPC negative
2017	ENTC0465	E. roggenkampii	SRR34365655	ST826	blaMIR-5 (99.5)	N/A	KPC negative
2017	ENTC0481	E. roggenkampii	SRR34365653	No Known ST	blaMIR-6 (99.6)	N/A	KPC negative
2017	KAER0420	K. aerogenes	SRR34365692	ST93		N/A	KPC negative
2017	KAER0458	K. aerogenes	SRR34365860	ST19		N/A	KPC negative
2017	KLP00164	K. pneumoniae	SRR8198946	ST258	blaKPC-3 (100), blaOXA-9 (100), blaSHV-182 (99.9)	OXA-9.v1, KPC-3	KPC-3	Mutation	WT
2017	KLP00170	K. pneumoniae	SRR8199271	ST258	blaKPC-3 (100), blaSHV-182 (99.9), blaTEM-1C (100)	TEM-1D.v1^, KPC-3	KPC-3	Mutation	WT
2017	KLP00171	K. pneumoniae	SRR8199274	ST258	blaKPC-2 (100), blaOXA-9 (99.9), blaSHV-155 (81.5), blaTEM-1A (99.9)	TEM-1D.v1^, KPC-2	KPC-2	Mutation	WT
2017	KLP00172	K. pneumoniae	SRR8199273	ST258	blaKPC-2 (100), blaOXA-9 (99.9), blaTEM-1A (99.9)	TEM-1D.v1^, KPC-2	KPC-2	Mutation	WT
2017	KLP00174	K. pneumoniae	SRR8199275	ST258	blaKPC-2 (100), blaOXA-9 (99.9), blaSHV-182 (99.9), blaTEM-79 (97.7)	KPC-2	KPC-2	Mutation	WT
2017	KLP00175	K. pneumoniae	SRR8199262	ST258	blaKPC-2 (100), blaOXA-9 (99.9), blaSHV-182 (99.9)	KPC-2	KPC-2	Mutation	WT
2017	KLP00178	K. pneumoniae	SRR8199632	ST268	blaKPC-3 (100), blaOXA-9 (100), blaSHV-11 (99.9), blaTEM-1A (100)	OXA-9.v1;TEM-1D.v1^, KPC-3	KPC-3	WT	WT
2017	KLP00181	K. pneumoniae	SRR8199635	ST6821	blaCTX-M-15 (100), blaSHV-196 (99.7), blaTEM-1B (100)	TEM-1D.v1^, CTX-M-15	KPC negative	WT	WT
2017	KLP00182	K. pneumoniae	SRR8199636	ST105	blaCTX-M-15 (100), blaOXA-1 (100), blaSHV-187 (99.9), blaTEM-1B (100)	OXA-1;TEM-1D.v1^, CTX-M-15	KPC negative	Mutation	WT
2017	KLP00184	K. pneumoniae	SRR8199634	ST258	blaKPC-3 (100), blaSHV-182 (99.9), blaTEM-1C (99.9)	TEM-1, KPC-3	KPC-3	Mutation	WT
2017	KLP00188	K. pneumoniae	SRR8198913	ST405	blaCTX-M-15 (100), blaSHV-76 (99.9), blaTEM-1B (100)	TEM-1D.v1^, CTX-M-15	KPC negative	WT	WT
2017	KLP00191	K. pneumoniae	SRR8198873	ST258	blaKPC-3 (100), blaOXA-9 (100), blaSHV-182 (99.9)	OXA-9.v1, KPC-3	KPC-3	Mutation	WT
2017	KLP00193	K. pneumoniae	SRR8198917	ST268	blaKPC-3 (100), blaOXA-9 (100), blaSHV-11 (99.9), blaTEM-1A (100)	OXA-9.v1;TEM-1D.v1^, KPC-3	KPC-3	WT	WT
2017	KLP00194	K. pneumoniae	SRR8198916	ST258	blaKPC-3 (100), blaOXA-9 (100), blaSHV-182 (99.9), blaTEM-1C (99.9)	OXA-9.v1;TEM-1, KPC-3	KPC-3	Mutation	WT
2017	KLP00195	K. pneumoniae	SRR8198915	ST258	blaKPC-3 (100), blaOXA-9 (100), blaSHV-182 (99.9)	OXA-9.v1, KPC-3	KPC-3	Mutation	WT
2017	KLP00196	K. pneumoniae	SRR8198856	ST258	blaKPC-3 (100), blaOXA-9 (100), blaSHV-182 (99.9)	OXA-9.v1, KPC-3	KPC-3	Mutation	WT
2017	KLP00200	K. pneumoniae	SRR8199319	ST258	blaKPC-3 (100), blaOXA-9 (100), blaSHV-182 (99.9), blaTEM-1C (99.9)	OXA-9.v1;TEM-1, KPC-3	KPC-3	Mutation	WT
2017	KLP00202	K. pneumoniae	SRR8199313	ST258	blaKPC-3 (100), blaOXA-9 (100), blaSHV-182 (99.9), blaTEM-1A (100)	OXA-9.v1;TEM-1D.v1^, KPC-3	KPC-3	Mutation	WT
2017	KLP00203	K. pneumoniae	SRR8199314	ST25	blaCTX-M-15 (100), blaOXA-1 (100), blaSHV-110 (99.8), blaTEM-1B (100)	OXA-1;TEM-1D.v1^, CTX-M-15	KPC negative	WT	WT
2017	KLP00204	K. pneumoniae	SRR8199315	ST258	blaKPC-2 (100), blaSHV-182 (99.9)	KPC-2	KPC-2	Mutation	WT
2017	KLP00211	K. pneumoniae	SRR8199198	ST405	blaOXA-1 (100), blaSHV-76 (99.9), blaTEM-1B (100)	OXA-1;TEM-1D.v1^	KPC negative	WT	WT
2017	KLP00215	K. pneumoniae	SRR8199194	ST405	blaCTX-M-15 (100), blaKPC-2 (100), blaOXA-9 (99.9), blaSHV-76 (99.9), blaTEM-1A (99.9)	TEM-1D.v1^, CTX-M-15, KPC-2	KPC-2	Mutation	WT
2017	KLP00217	K. pneumoniae	SRR8199204	ST258	blaKPC-3 (100), blaOXA-9 (100), blaSHV-182 (99.9)	OXA-9.v1, KPC-3	KPC-3	Mutation	WT
2017	KLP00228	K. pneumoniae	SRR8199537	ST258	blaKPC-2 (100), blaOXA-9 (99.9), blaTEM-1A (99.9)	TEM-1D.v1^, KPC-2	KPC-2	Mutation	WT
2017	KLP00229	K. pneumoniae	SRR8199104	ST405	blaCTX-M-15 (100), blaOXA-1 (100), blaSHV-76 (99.9), blaTEM-1B (100)	OXA-1;TEM-1D.v1^, CTX-M-15	KPC negative	Mutation	WT
2017	KLPN1693	K. pneumoniae	SRR34365743	ST258	blaKPC-3 (100), blaOXA-9 (100), blaSHV-182 (99.9)	OXA-9.v1, KPC-3	KPC-3	Mutation	WT
2017	KLPN1784	K. pneumoniae	SRR34365733	ST258	blaKPC-3 (100), blaOXA-9 (100), blaSHV-182 (99.9)	OXA-9.v1, KPC-3	KPC-3	Mutation	Disruption
2017	KLPN1792	K. pneumoniae	SRR34365732	ST258	blaKPC-3 (100), blaOXA-9 (100), blaSHV-182 (99.9), blaTEM-1A (100)	OXA-9.v1;TEM-1D.v1^, KPC-3	KPC-3	Mutation	WT
2017	KLPN1798	K. pneumoniae	SRR34365731	ST258	blaKPC-3 (100), blaOXA-9 (100), blaSHV-182 (99.9)	OXA-9.v1, KPC-3	KPC-3	Mutation	WT
2017	KLPN1816	K. pneumoniae	SRR34365730	ST258	blaKPC-8 (100), blaOXA-9 (100), blaSHV-182 (99.9)	OXA-9.v1, KPC-8	Other KPC	Mutation	WT
2017	KLPN1819	K. pneumoniae	SRR34365729	ST258	blaKPC-8 (100), blaOXA-9 (100), blaSHV-182 (99.9)	OXA-9.v1, KPC-8	Other KPC	Mutation	WT
2017	KLPN1824	K. pneumoniae	SRR34365728	ST258	blaKPC-2 (100), blaOXA-9 (99.9), blaSHV-182 (99.9), blaTEM-1A (99.9)	TEM-1D.v1^, KPC-2	KPC-2	Mutation	WT
2017	KLPN1834	K. pneumoniae	SRR34365727	ST258	blaKPC-3 (100), blaOXA-9 (100), blaSHV-182 (99.9)	OXA-9.v1, KPC-3	KPC-3	Mutation	WT
2017	KLPN1849	K. pneumoniae	SRR34365726	ST258	blaKPC-3 (100), blaOXA-9 (100), blaSHV-182 (99.9), blaTEM-1A (100)	OXA-9.v1;TEM-1D.v1^, KPC-3	KPC-3	Mutation	Disruption
2017	KLPN1852	K. pneumoniae	SRR34365724	ST258	blaKPC-3 (100), blaOXA-9 (100), blaSHV-182 (99.9), blaTEM-1A (97.8)	OXA-9.v1, KPC-3	KPC-3	Mutation	WT
2017	KLPN1856	K. pneumoniae	SRR34365723	ST258	blaKPC-3 (100), blaOXA-9 (100), blaSHV-182 (99.9)	OXA-9.v1, KPC-3	KPC-3	Mutation	WT
2017	KLPN1857	K. pneumoniae	SRR34365722	ST258	blaKPC-3 (100), blaOXA-9 (100), blaSHV-182 (99.9)	OXA-9.v1, KPC-3	KPC-3	Mutation	WT
2017	KLPN1861	K. pneumoniae	SRR34365721	ST258	blaKPC-2 (100), blaOXA-9 (99.9), blaSHV-182 (99.9)	KPC-2	KPC-2	Mutation	WT
2017	KLPN1865	K. pneumoniae	SRR34365720	ST258	blaKPC-2 (100), blaOXA-9 (99.9), blaSHV-182 (99.9), blaTEM-1A (99.9)	TEM-1D.v1^, KPC-2	KPC-2	Mutation	WT
2017	KLPN1889	K. pneumoniae	SRR34365719	ST258	blaCARB-2 (100), blaFOX-5 (100), blaKPC-2 (100), blaOXA-9 (99.9), blaSHV-182 (99.9)	CARB-2.v1^;FOX-5, KPC-2	KPC-2	Mutation	WT
2017	KLPN1896	K. pneumoniae	SRR34365718	ST258	blaKPC-3 (100), blaOXA-9 (100), blaSHV-182 (99.9)	OXA-9.v1, KPC-3	KPC-3	Mutation	WT
2017	KLPN1900	K. pneumoniae	SRR34365585	ST258	blaKPC-3 (100), blaOXA-9 (100), blaSHV-182 (99.9)	OXA-9.v1, KPC-3	KPC-3	Mutation	WT
2017	KLPN1905	K. pneumoniae	SRR34365584	ST528	blaSHV-172 (99.8)	-	KPC negative	WT	Disruption
2017	KLPN1907	K. pneumoniae	SRR34365583	ST258	blaKPC-3 (100), blaOXA-9 (100), blaSHV-182 (99.9)	OXA-9.v1, KPC-3	KPC-3	Mutation	WT
2017	KLPN1908	K. pneumoniae	SRR34365581	ST37	blaKPC-2 (100), blaSHV-89 (99.9), blaTEM-1B (100)	TEM-1D.v1^, KPC-2	KPC-2	WT	WT
2017	KLPN1909	K. pneumoniae	SRR34365580	ST258	blaKPC-3 (100), blaOXA-9 (100), blaSHV-182 (99.9)	OXA-9.v1, KPC-3	KPC-3	Mutation	WT
2017	KLPN1920	K. pneumoniae	SRR34365579	ST258	blaKPC-3 (100), blaOXA-9 (100), blaSHV-182 (99.9)	OXA-9.v1, KPC-3	KPC-3	Mutation	WT
2017	KLPN1924	K. pneumoniae	SRR34365578	ST258	blaKPC-3 (100), blaOXA-9 (100), blaSHV-182 (99.9)	OXA-9.v1, KPC-3	KPC-3	Mutation	WT
2017	KLPN1932	K. pneumoniae	SRR34365577	ST258	blaKPC-3 (100), blaOXA-9 (100), blaSHV-182 (99.9)	OXA-9.v1, KPC-3	KPC-3	Mutation	WT
2017	KLPN1934	K. pneumoniae	SRR34365576	ST258	blaKPC-3 (100), blaOXA-9 (100), blaSHV-182 (99.9)	OXA-9.v1, KPC-3	KPC-3	Mutation	WT
2017	KLPN1936	K. pneumoniae	SRR34365575	ST258	blaKPC-3 (100), blaOXA-9 (100), blaSHV-182 (99.9)	OXA-9.v1, KPC-3	KPC-3	Mutation	WT
2017	KLPN1958	K. pneumoniae	SRR34365574	ST258	blaKPC-3 (100), blaOXA-9 (100), blaSHV-182 (99.9)	OXA-9.v1, KPC-3	KPC-3	Mutation	WT
2017	KLPN1970	K. pneumoniae	SRR34365573	ST258	blaKPC-2 (100), blaOXA-9 (99.9)	KPC-2	KPC-2	Mutation	WT
2017	KLPN1974	K. pneumoniae	SRR34365572	ST268	blaKPC-3 (100), blaOXA-9 (100), blaSHV-11 (99.9), blaTEM-1A (100)	OXA-9.v1;TEM-1D.v1^, KPC-3	KPC-3	WT	WT
2017	KLPN1982	K. pneumoniae	SRR34365570	ST258	blaKPC-2 (100), blaOXA-9 (99.9), blaSHV-182 (99.9), blaTEM-1A (99.9)	TEM-1D.v1^, KPC-2	KPC-2	Mutation	WT
2017	KLPN2000	K. pneumoniae	SRR34365926	ST258	blaKPC-3 (100), blaOXA-9 (100), blaSHV-182 (99.9)	OXA-9.v1, KPC-3	KPC-3	Mutation	WT
2017	KLPN2024	K. pneumoniae	SRR34365568	ST258	blaKPC-3 (100), blaOXA-9 (100), blaSHV-182 (99.9)	OXA-9.v1, KPC-3	KPC-3	Mutation	WT
2017	SERM0321	Serratia spp.	SRR34365520	No Known ST	blaSRT-1 (98.9)	N/A	KPC negative
2017	SERM0328	Serratia spp.	SRR34365519	No Known ST	blaSST-1 (98.9)	N/A	KPC negative
2018	EC00701	E. coli	SRR8810241	ST131	blaKPC-2 (100), blaOXA-9 (99.9), blaTEM-1A (99.9)	N/A	KPC-2
2018	EC00724	E. coli	SAMN12220334	ST131	blaCTX-M-15 (100), blaOXA-1 (100)	N/A	KPC negative
2018	EC00760	E. coli	SAMN13622044	ST131	blaCTX-M-27 (100)	N/A	KPC negative
2018	EC00761	E. coli	SAMN13622045	ST131	blaKPC-3 (100), blaOXA-9 (100), blaSHV-182 (99.9)	N/A	KPC-3
2018	ECOL0376	E. coli	SRR34365680	ST48	blaCTX-M-15 (100)	N/A	KPC negative
2018	ENTC0445	E. cloacae complex	SRR34365656	ST125	blaACT-9 (99.0)	N/A	KPC negative
2018	ENTC0473	E. cloacae complex	SRR34365654	No Known ST	blaACT-16 (99.5), blaSHV-189 (99.9), blaTEM-1A (100)	N/A	KPC negative
2018	ENTC0497	E. roggenkampii	SRR34365652	ST466	blaMIR-6 (99.2), blaTEM-1B (100)	N/A	KPC negative
2018	ENTC0498	E. cloacae complex	SRR34365651	ST110	blaACT-15 (99.6)	N/A	KPC negative
2018	ENTC0499	E. cloacae complex	SRR34365650	ST110	blaACT-15 (99.6)	N/A	KPC negative
2018	ENTC0504	E. cloacae complex	SRR34365648	ST760	blaCMH-3 (97.9), blaTEM-1B (100)	N/A	KPC negative
2018	ENTC0514	E. cloacae complex	SRR34365501	ST51	blaACT-7 (99.6), blaSHV-12 (100)	N/A	KPC negative
2018	ENTC0520	E. cloacae complex	SRR34365647	ST104	blaACT-14 (99.2), blaCTX-M-15 (100), blaOXA-1 (100), blaTEM-1B (100)	N/A	KPC negative
2018	ENTC0524	E. cloacae complex	SRR34365646	No Known ST	blaACT-2 (99.9)	N/A	KPC negative
2018	ENTC0525	E. cloacae complex	SRR34365645	ST108	blaACT-7 (98.4)	N/A	KPC negative
2018	ENTC0532	E. cloacae complex	SRR34365644	ST191	blaACT-9 (98.2), blaSHV-12 (100), blaTEM-1B (100)	N/A	KPC negative
2018	ENTC0533	E. cloacae complex	SRR34365643	ST50	blaACT-15 (100)	N/A	KPC negative
2018	ENTC0535	E. cloacae complex	SRR34365642	ST92	blaACT-16 (100)	N/A	KPC negative
2018	ENTC0541	E. cloacae complex	SRR34365641	ST116	blaACT-7 (99.6)	N/A	KPC negative
2018	ENTC0545	E. cloacae complex	SRR34365640	ST66	blaACT-16 (99.4), blaCTX-M-15 (100), blaOXA-1 (100), blaTEM-1B (100)	N/A	KPC negative
2018	ENTC0548	E. cloacae complex	SRR34365694	ST141	blaACT-7 (99.6)	N/A	KPC negative
2018	ENTC0553	E. cloacae complex	SRR34365637	ST133	blaACT-7 (99.6)	N/A	KPC negative
2018	ENTC0567	E. cloacae complex	SRR34365636	ST50	blaACT-15 (100)	N/A	KPC negative
2018	ENTC0594	E. cloacae complex	SRR34365635	ST421	blaACT-7 (99.5)	N/A	KPC negative
2018	KAER0563	K. aerogenes	SRR34365859	ST289		N/A	KPC negative
2018	KAER0587	K. aerogenes	SRR34365691	ST93		N/A	KPC negative
2018	KLP00221	K. pneumoniae	SRR8199531	ST258	blaKPC-2 (100), blaOXA-9 (99.9), blaSHV-12 (100)	SHV-12, KPC-2	KPC-2	Mutation	WT
2018	KLP00225	K. pneumoniae	SRR8199527	ST258	blaKPC-2 (100), blaOXA-9 (99.9), blaSHV-12 (100)	SHV-12, KPC-2	KPC-2	Mutation	WT
2018	KLP00231	K. pneumoniae	SRR8199657	ST258	blaKPC-3 (100), blaOXA-9 (100), blaSHV-182 (99.9), blaTEM-1A (100)	OXA-9.v1;TEM-1D.v1^, KPC-3	KPC-3	Mutation	WT
2018	KLP00233	K. pneumoniae	SRR8809924	ST258	blaKPC-2 (100), blaOXA-9 (99.9), blaSHV-182 (99.9)	KPC-2	KPC-2	Mutation	WT
2018	KLP00245	K. pneumoniae	SAMN12220362	ST258	blaKPC-3 (100), blaOXA-395 (100), blaOXA-9 (100), blaPAO (99.5), blaSHV-182 (99.9)	OXA-9.v1, KPC-3	KPC-3	Mutation	WT
2018	KLP00296	K. pneumoniae	SAMN12220367	ST258	blaKPC-3 (100), blaOXA-9 (100), blaSHV-182 (99.9), blaTEM-1A (100)	OXA-9.v1;TEM-1D.v1^, KPC-3	KPC-3	Mutation	WT
2018	KLP00311	K. pneumoniae	SAMN13622062	No Known ST	blaOXA-1 (100), blaSHV-148 (99.5), blaTEM-1B (100)	OXA-1;TEM-1D.v1^	KPC negative	WT	WT
2018	KLP00313	K. pneumoniae	SRR10728183	ST258	blaSHV-12 (100)	SHV-12	KPC negative	Mutation	WT
2018	KLP00316	K. pneumoniae	SAMN12220374	ST258	blaKPC-3 (100), blaOXA-9 (100), blaSHV-182 (99.9), blaTEM-1A (100)	OXA-9.v1;TEM-1D.v1^, KPC-3	KPC-3	Mutation	WT
2018	KLPN2020	K. pneumoniae	SRR34365569	ST258	blaKPC-3 (100), blaOXA-9 (100), blaSHV-182 (99.9)	OXA-9.v1, KPC-3	KPC-3	Mutation	WT
2018	KLPN2036	K. pneumoniae	SRR34365567	ST258	blaKPC-2 (100), blaOXA-9 (99.9), blaSHV-182 (99.9)	KPC-2	KPC-2	Mutation	WT
2018	KLPN2040	K. pneumoniae	SRR34365566	ST461	blaSHV-187 (99.5)	-	KPC negative	WT	WT
2018	KLPN2043	K. pneumoniae	SRR34365565	ST258	blaKPC-3 (100), blaOXA-9 (100), blaSHV-182 (99.9)	OXA-9.v1, KPC-3	KPC-3	Mutation	WT
2018	KLPN2044	K. pneumoniae	SRR34365564	ST258	blaKPC-3 (100), blaOXA-9 (100), blaSHV-182 (99.9)	OXA-9.v1, KPC-3	KPC-3	Mutation	WT
2018	KLPN2051	K. pneumoniae	SRR34365563	ST258	blaKPC-3 (100), blaOXA-9 (100), blaSHV-182 (99.9)	OXA-9.v1, KPC-3	KPC-3	Mutation	WT
2018	KLPN2060	K. pneumoniae	SRR34365562	ST76	blaDHA-1 (100), blaOXA-1 (100), blaSHV-164 (99.8)	DHA-1;OXA-1, -	KPC negative	WT	WT
2018	KLPN2080	K. pneumoniae	SRR34365561	ST258	blaKPC-3 (100), blaOXA-9 (100), blaSHV-182 (99.9), blaTEM-1A (100)	OXA-9.v1;TEM-1D.v1^, KPC-3	KPC-3	Mutation	WT
2018	KLPN2083	K. pneumoniae	SRR34365559	ST528	blaSHV-172 (99.8)	-	KPC negative	WT	WT
2018	KLPN2117	K. pneumoniae	SRR34365558	ST133	blaSHV-75 (100)	-	KPC negative	WT	WT
2018	KLPN2127	K. pneumoniae	SRR34365717	ST258	blaKPC-3 (100), blaOXA-9 (100), blaSHV-182 (99.9), blaTEM-1A (100)	OXA-9.v1;TEM-1D.v1^, KPC-3	KPC-3	Mutation	WT
2018	KLPN2129	K. pneumoniae	SRR34365716	ST258	blaKPC-3 (100), blaOXA-9 (100), blaSHV-182 (99.9)	OXA-9.v1, KPC-3	KPC-3	Mutation	WT
2018	KLPN2137	K. pneumoniae	SRR34365715	ST258	blaKPC-3 (100), blaOXA-9 (100), blaSHV-182 (99.9)	OXA-9.v1, KPC-3	KPC-3	Mutation	WT
2018	KLPN2183	K. pneumoniae	SRR34365714	No Known ST	blaSHV-164 (99.8)	-	KPC negative	WT	WT
2018	KLPN2185	K. pneumoniae	SRR34365713	ST258	blaKPC-2 (100), blaOXA-9 (99.9), blaSHV-182 (99.9), blaTEM-1A (99.9)	TEM-1D.v1^, KPC-2	KPC-2	Mutation	WT
2018	SERM0342	Serratia spp.	SRR34365518	No Known ST	blaSRT-2 (100)	N/A	KPC negative
2018	SERM0353	Serratia spp.	SRR34365516	No Known ST	blaSST-1 (95.2)	N/A	KPC negative
2019	EB00014	E. cloacae complex	SRR12764142	ST2604	blaACT-16 (99.4)	N/A	KPC negative
2019	EB00015	E. cloacae complex	SRR12764141	ST2648	blaACT-7 (99.6)	N/A	KPC negative
2019	EB00016	E. cloacae complex	SRR12764140	ST108	blaACT-7 (98.4)	N/A	KPC negative
2019	EB00027	E. cloacae complex	SRR12764137	ST2625	blaACT-14 (99.4)	N/A	KPC negative
2019	EB00028	E. cloacae complex	SRR12764136	ST171	blaACT-16 (99.4), blaKPC-2 (100), blaSHV-12 (100), blaTEM-1B (100)	N/A	KPC-2
2019	EB00029	E. cloacae complex	SRR12764135	ST108	blaACT-7 (98.4)	N/A	KPC negative
2019	EB00031	E. cloacae complex	SRR12764132	ST66	blaACT-16 (99.4)	N/A	KPC negative
2019	EB00034	E. cloacae complex	SRR12764129	ST1480	blaACT-7 (98.9)	N/A	KPC negative
2019	EC00802	E. coli	SRR12764093	ST73		N/A	KPC negative
2019	EC00853	E. coli	SRR12764058	ST12	blaTEM-1B (100)	N/A	KPC negative
2019	ECOL0501	E. coli	SRR34365679	ST131	blaCTX-M-15 (100)	N/A	KPC negative
2019	ECOL0534	E. coli	SRR34365678	ST191	blaKPC-3 (100)	N/A	KPC-3
2019	ECOL0563	E. coli	SRR34365677	ST131	blaCTX-M-15 (100)	N/A	KPC negative
2019	ENTC0600	E. roggenkampii	SRR34365885	ST272	blaMIR-5 (99.4)	N/A	KPC negative
2019	ENTC0626	E. cloacae complex	SRR34365884	ST98	blaACT-16 (100)	N/A	KPC negative
2019	ENTC0628	E. cloacae complex	SRR34365883	ST108	blaACT-7 (98.4)	N/A	KPC negative
2019	ENTC0630	E. cloacae complex	SRR34365923	ST133	blaACT-7 (99.0)	N/A	KPC negative
2019	ENTC0639	E. cloacae complex	SRR34365882	ST688	blaACT-15 (99.7)	N/A	KPC negative
2019	ENTC0663	E. cloacae complex	SRR34365881	ST1115	blaACT-15 (99.7)	N/A	KPC negative
2019	ENTC0664	E. cloacae complex	SRR34365880	ST855	blaACT-9 (97.8)	N/A	KPC negative
2019	ENTC0665	E. cloacae complex	SRR34365879	ST125	blaACT-9 (99.0)	N/A	KPC negative
2019	ENTC0672	E. cloacae complex	SRR34365877	No Known ST	blaACT-7 (99.6)	N/A	KPC negative
2019	ENTC0684	E. cloacae complex	SRR34365876	ST124	blaACT-7 (99.5)	N/A	KPC negative
2019	ENTC0696	E. cloacae complex	SRR34365875	ST1079	blaACT-15 (99.7)	N/A	KPC negative
2019	ENTC0726	E. roggenkampii	SRR34365874	ST41	blaMIR-3 (100)	N/A	KPC negative
2019	ENTC0737	E. cloacae complex	SRR34365873	ST252	blaACT-3 (100)	N/A	KPC negative
2019	ENTC0747	E. bugandensis	SRR34365872	ST599	blaACT-6 (89.7)	N/A	KPC negative
2019	ENTC0750	E. cloacae complex	SRR34365871	ST102	blaACT-5 (99.2)	N/A	KPC negative
2019	KLP00323	K. pneumoniae	SRR12764038	ST258	blaKPC-35 (99.8), blaOXA-9 (100), blaSHV-182 (99.9)	OXA-9.v1	Other KPC	Mutation	WT
2019	KLP00324	K. pneumoniae	SRR12764037	ST405	blaCTX-M-15 (100), blaOXA-1 (100), blaSHV-76 (99.9), blaTEM-1B (100)	OXA-1;TEM-1D.v1^, CTX-M-15	KPC negative	WT	WT
2019	KLP00327	K. pneumoniae	SRR12764034	ST258	blaKPC-2 (100), blaSHV-155 (99.8)	KPC-2	KPC-2	Mutation	WT
2019	KLP00336	K. pneumoniae	SRR12764025	ST225	blaSHV-27 (100)	-	KPC negative	WT	Disruption
2019	KLPN2207	K. pneumoniae	SRR34365712	ST258	blaKPC-2 (100), blaSHV-155 (99.8)	KPC-2	KPC-2	Mutation	WT
2019	KLPN2209	K. pneumoniae	SRR34365711	ST258	blaKPC-2 (100), blaOXA-9 (99.9), blaSHV-182 (99.9)	KPC-2	KPC-2	Mutation	GD duplication
2019	KLPN2219	K. pneumoniae	SRR34365710	ST268	blaKPC-3 (100), blaOXA-9 (100), blaSHV-11 (99.9), blaTEM-1A (100)	OXA-9.v1;TEM-1D.v1^, KPC-3	KPC-3	WT	WT
2019	KLPN2224	K. pneumoniae	SRR34365708	ST268	blaKPC-3 (100), blaOXA-9 (100), blaSHV-11 (99.9), blaTEM-1A (100)	OXA-9.v1;TEM-1D.v1^, KPC-3	KPC-3	WT	WT
2019	KLPN2256	K. pneumoniae	SRR34365707	ST268	blaKPC-3 (100), blaOXA-9 (100), blaSHV-11 (99.9), blaTEM-1A (100)	OXA-9.v1;TEM-1D.v1^, KPC-3	KPC-3	WT	WT
2019	KLPN2263	K. pneumoniae	SRR34365706	ST258	blaKPC-2 (100), blaOXA-9 (99.9), blaSHV-182 (99.9), blaTEM-1A (99.9)	TEM-1D.v1^, KPC-2	KPC-2	Mutation	WT
2019	KLPN2270	K. pneumoniae	SRR34365705	ST258	blaKPC-2 (100), blaSHV-182 (99.9)	KPC-2	KPC-2	Mutation	WT
2019	KLPN2271	K. pneumoniae	SRR34365704	ST247	blaKPC-3 (100), blaSHV-185 (99.8), blaTEM-1B (100)	TEM-1D.v1^, KPC-3	KPC-3	WT	WT
2019	KLPN2302	K. pneumoniae	SRR34365925	ST1401	blaCTX-M-65 (100), blaOXA-10 (100), blaSHV-36 (100)	OXA-10, CTX-M-65	KPC negative	Mutation	Disruption
2019	KLPN2313	K. pneumoniae	SRR34365703	ST258	blaKPC-8 (100), blaOXA-9 (100), blaSHV-182 (99.9)	OXA-9.v1, KPC-8	Other KPC	Mutation	WT
2019	KLPN2317	K. pneumoniae	SRR34365702	ST268	blaKPC-3 (100), blaOXA-9 (100), blaSHV-11 (99.9), blaTEM-1A (100)	OXA-9.v1;TEM-1D.v1^, KPC-3	KPC-3	WT	WT
